# Supplementary material for: Resequencing of 558 Chinese mungbean landraces identifies genetic loci associated with key agronomic traits
Source: Front Plant Sci. 2022 Oct 12;13:1043784. doi: 10.3389/fpls.2022.1043784 (PMC9597495; doi:10.3389/fpls.2022.1043784)
Supplement: Supplementary file 2 [file DataSheet_2.xls]

## Sheet: Table S1
Supplementary Table S1 Information on the 558 Chinese mungbean landraces sequenced in this study
ID	Accession name	Origin	Clean reads	Mapping rate	Average depth	Coverage	Coverage at least 6X	Coverage at least 12X	Coverage at least 18X	Quality scores Q20 (%)	Base content (GC)
C1	YUAN LV DOU	Hunan	37495094	0.963566	12.1452	0.909314	0.796484	0.290594	0.0544781	0.9749	0.3472
C2	YU NAN CHUN	Hunan	36851574	0.97164	11.9368	0.905807	0.791235	0.292032	0.0562537	0.9758	0.3438
C3	CHAN SHI DOU	Hunan	39371428	0.9721	12.753	0.903658	0.795793	0.314149	0.0636582	0.9776	0.343
C4	LV DOU	Hunan	31632736	0.971512	10.2463	0.897106	0.701485	0.176135	0.0352993	0.9746	0.3447
C5	DENG QI BAO	Hunan	32834938	0.97186	10.6357	0.903806	0.697733	0.170122	0.0319293	0.9765	0.3471
C6	CHE LV DOU	Hunan	31415460	0.968445	10.1759	0.902065	0.697361	0.162081	0.030913	0.9736	0.346
C7	ZHAI LV DOU	Hunan	35200078	0.968887	11.4018	0.901396	0.745338	0.225795	0.043034	0.9737	0.3462
C8	LV DOU	Hunan	34482846	0.984442	11.1695	0.901518	0.769038	0.264126	0.0525586	0.9683	0.3514
C9	TENG LV DOU	Hunan	28158790	0.969551	9.12104	0.901553	0.613594	0.10645	0.02275	0.9745	0.3479
C10	ZHAI KE LV DOU	Hunan	29719110	0.987325	9.62645	0.902883	0.730659	0.188231	0.0353941	0.9684	0.3435
C11	BEN DI LV DOU	Hunan	40151782	0.970724	13.0057	0.903841	0.812242	0.343627	0.0693472	0.9748	0.3429
C12	ZHAI LV DOU	Hunan	34714416	0.972319	11.2445	0.908504	0.759115	0.230055	0.0426073	0.9745	0.3419
C13	LV DOU	Hunan	36994604	0.970473	11.9831	0.904331	0.784517	0.273379	0.0503538	0.9737	0.3443
C14	TIE ZI LV DOU	Hunan	24549678	0.980138	7.95199	0.898915	0.599598	0.0920488	0.0209924	0.9607	0.3427
C15	ZHAI LV DOU	Hunan	29349590	0.971465	9.50675	0.912864	0.690966	0.140773	0.0254714	0.9716	0.3437
C16	PA LV	Hunan	33308932	0.973696	10.7892	0.903734	0.741154	0.216253	0.0408497	0.977	0.3443
C17	LV DOU	Hunan	29535898	0.9715	9.5671	0.899955	0.684505	0.150258	0.0284385	0.973	0.3432
C18	SHU GUANG LV DOU	Hunan	23492840	0.971947	7.60967	0.890032	0.501205	0.0639965	0.0168453	0.9702	0.346
C19	YE LV DOU	Hunan	26980210	0.97241	8.73928	0.898515	0.621608	0.108756	0.0241002	0.9714	0.3424
C20	CHE HE LV DOU	Hunan	27603248	0.985235	8.94109	0.893064	0.675055	0.151662	0.0327454	0.9697	0.3433
C21	LV DOU	Hunan	39215398	0.967857	12.7024	0.903406	0.80884	0.347193	0.0731552	0.9777	0.3437
C22	XI LV DOU	Hunan	31987906	0.964457	10.3613	0.901425	0.707747	0.165898	0.0307068	0.9724	0.3475
C23	BEN DI LV DOU	Hunan	30008086	0.970636	9.72005	0.895566	0.675374	0.14852	0.0307413	0.9735	0.3451
C24	YE LV DOU	Hunan	28446124	0.97044	9.21411	0.897702	0.6387	0.1183	0.0249942	0.9728	0.3425
C25	HUI LV DOU	Hunan	35592820	0.968898	11.529	0.903314	0.765062	0.248546	0.0474555	0.9761	0.3459
C26	YE DOU JIAO SHEN	Hunan	27289152	0.984634	8.83935	0.913592	0.675277	0.134278	0.0252794	0.9677	0.3438
C27	YOU LV DOU	Hunan	33678808	0.969188	10.909	0.902724	0.728426	0.203434	0.0387837	0.9758	0.3464
C28	LV DOU	Hunan	31256262	0.972521	10.1244	0.90851	0.713772	0.169995	0.0302055	0.9734	0.3433
C29	HE SHANG TOU	Hunan	35781504	0.967892	11.5901	0.904033	0.758667	0.240834	0.045573	0.9758	0.345
C30	YE LV DOU	Hunan	25026262	0.968721	8.10637	0.917872	0.554411	0.069679	0.0154744	0.9758	0.3461
C31	CAI LV DOU	Hunan	26617518	0.981512	8.6218	0.89545	0.644021	0.120578	0.0260513	0.9645	0.3439
C32	LV DOU	Hunan	26035854	0.971722	8.43339	0.896949	0.574831	0.0953201	0.0214741	0.9779	0.3459
C33	SHI BA LI	Hunan	29526070	0.971759	9.56392	0.92158	0.690296	0.135922	0.0236958	0.9726	0.3432
C34	MI FENG QIU	Hunan	29928932	0.969844	9.69441	0.901525	0.661657	0.133588	0.0269235	0.9731	0.3449
C35	LV DOU	Hunan	35796750	0.969657	11.5951	0.900783	0.746913	0.230305	0.0445888	0.9779	0.3467
C36	LV DOU	Hunan	34606806	0.970193	11.2096	0.901117	0.736867	0.211123	0.0405811	0.972	0.348
C37	HUI LV DOU	Hunan	24299582	0.966285	7.87098	0.894336	0.51908	0.0670707	0.0171717	0.9674	0.3453
C38	YE SHENG LV DOU	Hunan	41582416	0.97148	13.4691	0.898001	0.803242	0.354126	0.0796583	0.9744	0.3473
C39	ZHAI LV DOU	Hunan	52662840	0.9715	17.0583	0.901945	0.860893	0.57626	0.185905	0.9735	0.3493
C40	LV DOU	Hunan	34667348	0.97072	11.2293	0.897622	0.730402	0.209107	0.0414469	0.9708	0.3467
C41	GUAN YING LV	Hunan	27971792	0.969005	9.06047	0.898585	0.628352	0.114011	0.0233273	0.9716	0.3441
C42	MAO LV DOU	Hunan	47587644	0.971717	15.4143	0.904246	0.852685	0.512493	0.141439	0.9701	0.3462
C43	QING LV DOU	Hunan	23859824	0.973968	7.72854	0.891311	0.538256	0.0754992	0.0186143	0.9698	0.3449
C44	LAO LV DOU	Hunan	28558148	0.982363	9.25039	0.903241	0.692305	0.149514	0.0292327	0.9664	0.343
C45	GE LV DOU	Hunan	31773080	0.959074	10.2918	0.900302	0.701008	0.171357	0.0342965	0.9717	0.3515
C46	ZHAI LV DOU	Hunan	29585710	0.972305	9.58324	0.907312	0.689507	0.150213	0.0292255	0.9693	0.343
C47	TIE ZI LV DOU	Hunan	34166798	0.972133	11.0671	0.901661	0.754536	0.235991	0.0453562	0.9729	0.3429
C48	YE SHENG LV DOU	Hunan	32105276	0.970128	10.3994	0.902067	0.718321	0.18583	0.0357882	0.9721	0.345
C49	YUN NAN LV	Hunan	32614098	0.970043	10.5642	0.911737	0.718958	0.178492	0.0322225	0.9738	0.3477
C50	ZHAI LV DOU	Hunan	30747794	0.970404	9.95965	0.90092	0.691134	0.161461	0.0311946	0.9736	0.346
C51	LV DOU	Hunan	24265464	0.96855	7.85993	0.897128	0.516476	0.0691475	0.0173398	0.9706	0.3466
C52	JIAN LV DOU	Hunan	35276852	0.972052	11.4267	0.89962	0.752645	0.248297	0.0502693	0.9769	0.3425
C53	JIAN LV DOU	Hunan	28289494	0.969753	9.16337	0.899325	0.645133	0.122841	0.0249272	0.9705	0.3438
C54	JIAN LV DOU	Hubei	23897864	0.965991	7.74086	0.895336	0.503887	0.0628066	0.016264	0.9679	0.3449
C55	YANG JIAO LV DOU	Hubei	26189012	0.966966	8.483	0.896678	0.585906	0.0904839	0.0203336	0.9702	0.3444
C56	WAN YANG LV DOU	Hubei	29958418	0.970092	9.70396	0.892425	0.657893	0.139119	0.0289684	0.9729	0.3461
C57	HONG TU LV DOU	Hubei	36694748	0.969827	11.886	0.903411	0.783547	0.275906	0.0530176	0.9709	0.3456
C58	CHE JIAO LV DOU	Hubei	26934266	0.970619	8.7244	0.897148	0.603055	0.100989	0.0217003	0.971	0.3473
C59	BEN DI LV DOU	Hubei	35121866	0.970816	11.3765	0.905862	0.723411	0.236036	0.0491765	0.9751	0.3522
C60	CHE GE LV DOU	Hubei	33939566	0.971723	10.9935	0.901272	0.74505	0.229221	0.0436538	0.9746	0.3434
C61	LV DOU	Hubei	21422408	0.97002	6.93903	0.891565	0.426223	0.0452835	0.0130238	0.9684	0.3471
C62	LV DOU	Hubei	31094484	0.965236	10.072	0.899749	0.679412	0.156777	0.0317394	0.9739	0.3479
C63	BEN DI WU MING LV DOU	Hubei	27116448	0.966121	8.78341	0.894904	0.593581	0.0955297	0.021998	0.9683	0.3472
C64	NIU JIAO LV DOU	Hubei	26374482	0.967494	8.54307	0.897983	0.594913	0.0951079	0.0212397	0.9698	0.3448
C65	LV DOU	Hubei	29189474	0.96786	9.45489	0.893674	0.654625	0.145755	0.0302529	0.9733	0.3494
C66	LV DOU	Hubei	24844346	0.96936	8.04744	0.896523	0.561895	0.0825453	0.0191949	0.9707	0.347
C67	LV DOU	Hubei	31973728	0.981314	10.3567	0.899841	0.746438	0.21631	0.0413908	0.9702	0.3447
C68	LV DOU	Hubei	29980720	0.969033	9.71119	0.897012	0.662519	0.146839	0.0305686	0.9782	0.348
C69	MAO LV DOU	Hubei	31765652	0.974711	10.2894	0.900379	0.721577	0.199809	0.0370103	0.9792	0.3422
C70	LV DOU	Hubei	30170722	0.971009	9.77273	0.902516	0.676502	0.149196	0.0290582	0.9742	0.3467
C71	LV DOU	Hubei	28077116	0.98614	9.09458	0.897617	0.691082	0.158854	0.0318651	0.9676	0.3431
C72	JIAN LV DOU	Hubei	28912870	0.971695	9.36529	0.902798	0.657121	0.130471	0.0262846	0.9745	0.3454
C73	LV DOU	Hubei	30316702	0.96813	9.82002	0.900881	0.674247	0.145205	0.0286493	0.9762	0.3448
C74	CHE LV DOU	Hubei	29927806	0.967734	9.69405	0.899241	0.657137	0.136108	0.0274348	0.9755	0.3462
C75	LV DOU	Hubei	30576826	0.98379	9.90427	0.893591	0.714307	0.186861	0.037585	0.9675	0.3432
C76	LV DOU	Hubei	27678978	0.970668	8.96562	0.901766	0.61204	0.105069	0.0223049	0.9736	0.3481
C77	LV DOU	Hubei	35120204	0.970291	11.3759	0.898815	0.733927	0.239152	0.0506677	0.9772	0.3501
C78	YE LV DOU	Hubei	31118358	0.966767	10.0797	0.886369	0.59604	0.170596	0.0409234	0.9791	0.3689
C79	LV DOU	Hubei	28353806	0.969434	9.18421	0.897453	0.627259	0.118841	0.0252069	0.9744	0.3466
C80	XIAO LV DOU	Hubei	40623900	0.968228	13.1587	0.911695	0.804796	0.332441	0.0693059	0.9738	0.3484
C81	BEN DI LV DOU	Hubei	31177872	0.969374	10.099	0.897226	0.683667	0.167806	0.033965	0.9764	0.3438
C82	LV DOU	Hubei	31686378	0.969887	10.2637	0.903996	0.705984	0.17334	0.0337073	0.9753	0.3439
C83	LV DOU	Hubei	23000696	0.971083	7.45026	0.897438	0.500372	0.0611284	0.0154411	0.9752	0.3445
C84	GUANG YE LV DOU	Hubei	24253356	0.968697	7.85601	0.893702	0.514291	0.0687366	0.0171183	0.9738	0.3455
C85	ZHAI JIAO LV DOU	Hubei	29789564	0.967485	9.64927	0.900409	0.655318	0.13062	0.025479	0.9747	0.348
C86	HEI KE LV DOU	Hubei	31802868	0.970845	10.3014	0.899838	0.690859	0.171223	0.0347887	0.9753	0.3508
C87	XIAO KE LV DOU	Hubei	32424022	0.967664	10.5026	0.905729	0.708933	0.176987	0.0340767	0.9741	0.3479
C88	LV DOU	Hubei	27674394	0.970347	8.96413	0.897283	0.616204	0.113295	0.0248945	0.9744	0.347
C89	YANG JIAO DOU	Hubei	27995436	0.967409	9.06812	0.899637	0.630385	0.117627	0.0246939	0.9751	0.3442
C90	DUAN JIAO DOU	Hubei	25967640	0.968932	8.41129	0.8958	0.592013	0.0944907	0.0214981	0.9692	0.3452
C91	ZHAI JIAO LV	Hubei	31323946	0.971133	10.1463	0.897475	0.696973	0.174914	0.0361946	0.976	0.3457
C92	LV DOU	Hubei	27821576	0.970916	9.01181	0.897698	0.613248	0.124042	0.0268324	0.9755	0.3533
C93	LV DOU	Hubei	31212288	0.971789	10.1101	0.895829	0.675136	0.165118	0.0348003	0.977	0.3503
C94	ZHAI JIAO LV	Hubei	47460452	0.971229	15.3731	0.902225	0.834106	0.49244	0.141199	0.9767	0.3533
C95	CHE LV DOU	Hubei	39399320	0.972945	12.762	0.902982	0.806241	0.345894	0.0740531	0.9778	0.3437
C96	BEN DI LV DOU	Hubei	29850274	0.971374	9.66893	0.902945	0.651173	0.137695	0.0282813	0.9765	0.3477
C97	LV DOU	Hubei	33018954	0.980143	10.6953	0.901538	0.760474	0.237455	0.0453384	0.9706	0.3469
C98	HE LV DOU	Hubei	41573560	0.836113	13.4663	0.899248	0.667016	0.151793	0.0306787	0.9783	0.3561
C99	YE LV DOU	Hubei	31535350	0.967688	10.2148	0.894597	0.682944	0.170567	0.0358257	0.9767	0.3497
C100	YE LV DOU	Hubei	29262458	0.968053	9.47853	0.900311	0.64771	0.130209	0.0271146	0.9758	0.3447
C101	WAN LV DOU	Hubei	23994740	0.984242	7.77224	0.896214	0.589263	0.0880237	0.02039	0.9588	0.3453
C102	MANG CAO LV	Hubei	31973204	0.963249	10.3566	0.897281	0.695401	0.164349	0.0323817	0.9687	0.3488
C103	ZHAI JIAO LV	Hubei	28439212	0.962484	9.21187	0.863081	0.561184	0.154902	0.0362763	0.9701	0.3702
C104	LIU CAI QING	Hubei	31584820	0.958002	10.2308	0.895699	0.682769	0.172654	0.0347963	0.974	0.3514
C105	RUO DOU	Hubei	25104014	0.969014	8.13155	0.894763	0.556265	0.0818614	0.0188334	0.9734	0.3422
C106	LAO YA ZHUA	Hubei	38935588	0.968939	12.6118	0.897645	0.799055	0.329196	0.0669657	0.97	0.3451
C107	BA YUE ZHA	Hubei	31108672	0.968738	10.0765	0.898163	0.686435	0.154061	0.0298039	0.9702	0.3481
C108	RONG JIAO WEN	Hubei	31504650	0.986286	10.2048	0.900167	0.763257	0.233691	0.0433322	0.9679	0.3417
C109	YI DAO CHE	Hubei	34825382	0.967349	11.2804	0.900903	0.747441	0.22255	0.0425894	0.9705	0.3452
C110	HUAN LV DOU	Hubei	29756484	0.98313	9.63855	0.901953	0.725778	0.181765	0.0343798	0.9661	0.3432
C111	HUANG HUA SHENG LV DOU	Hubei	27570136	0.967237	8.93036	0.89899	0.620473	0.108453	0.0228569	0.9722	0.3434
C112	BEN DI HUANG LV DOU	Hubei	25214978	0.965889	8.16749	0.869245	0.513365	0.089626	0.0210213	0.9701	0.3654
C113	MI DOU	Hubei	32302220	0.967498	10.4632	0.886001	0.671184	0.18988	0.0398123	0.9731	0.3547
C114	LV DOU	Hubei	30577552	0.967838	9.90451	0.901688	0.692147	0.154986	0.0304556	0.9722	0.3438
C115	YE LV DOU	Hubei	36791492	0.967787	11.9173	0.900571	0.771196	0.27345	0.0551235	0.9747	0.3434
C116	HUANG LV DOU	Hubei	36233986	0.96788	11.7367	0.897921	0.761293	0.249236	0.0489972	0.9703	0.3488
C117	YE LV DOU	Hubei	27304864	0.970706	8.84444	0.899359	0.635822	0.117579	0.0247081	0.9678	0.3456
C118	YE LV DOU	Hubei	30376694	0.96046	9.83945	0.898903	0.661036	0.138415	0.0280756	0.969	0.3477
C119	YE LV DOU	Hubei	34055402	0.959957	11.031	0.899588	0.72296	0.199013	0.0385736	0.9731	0.3471
C120	YE GE LV DOU	Hubei	24765694	0.96808	8.02196	0.896504	0.555325	0.0823599	0.0198831	0.9671	0.3489
C121	ZHUA SHENG LV	Hubei	32452868	0.968514	10.512	0.899337	0.718842	0.191795	0.0369272	0.9702	0.3483
C122	QING YU DAN	Hubei	29614508	0.985435	9.59256	0.900626	0.710721	0.176494	0.0346068	0.9705	0.3431
C123	LIANG JI DOU	Hubei	27763350	0.969428	8.99295	0.895349	0.619272	0.11149	0.023722	0.9687	0.3499
C124	WU ZA MEI	Hubei	44374182	0.972025	14.3734	0.902214	0.840957	0.450638	0.106751	0.9716	0.344
C125	MAN CAO LV	Hubei	27621324	0.969317	8.94694	0.898907	0.633473	0.113113	0.02325	0.9685	0.3458
C126	QING DOU	Hubei	28367304	0.971867	9.18858	0.894342	0.636394	0.125386	0.0261999	0.9722	0.3469
C127	WAN LV DOU	Hubei	29912500	0.966031	9.68909	0.89959	0.647859	0.129055	0.0264899	0.9741	0.3476
C128	ZHAI LV DOU	Hubei	29663780	0.967242	9.60852	0.893895	0.666676	0.144283	0.0283777	0.9717	0.3451
C129	YE LV DOU	Hubei	24443052	0.96026	7.91746	0.825339	0.458534	0.111543	0.026612	0.9732	0.3836
C130	YE SHENG LV DOU	Hubei	33364426	0.964439	10.8072	0.891618	0.68334	0.215661	0.0443477	0.9734	0.3589
C131	ZHAI LV DOU	Hubei	31965944	0.968191	10.3542	0.894454	0.683427	0.186736	0.0363513	0.9717	0.3538
C132	ZHAI LV DOU	Hubei	36872866	0.96976	11.9437	0.899686	0.771501	0.271774	0.0527344	0.974	0.3472
C133	YE LV DOU	Hubei	36393580	0.970355	11.7884	0.901609	0.762363	0.253715	0.0501016	0.9754	0.3485
C134	YE LV DOU	Hubei	33582484	0.970297	10.8778	0.897176	0.705876	0.199377	0.0403887	0.9771	0.3524
C135	TENG LV DOU	Hubei	25914006	0.968885	8.39392	0.894698	0.575473	0.0895453	0.0210843	0.9719	0.3461
C136	YE SHENG LV DOU	Hubei	29506886	0.978671	9.5577	0.90051	0.715261	0.174605	0.033171	0.9682	0.3421
C137	YE LV DOU	Hubei	30962488	0.968256	10.0292	0.900563	0.701433	0.16227	0.0307694	0.9741	0.3436
C138	XI GUA LV	Hubei	36467496	0.967878	11.8123	0.898418	0.763896	0.253686	0.0492777	0.9772	0.3469
C139	LV DOU	Hubei	25571092	0.966118	8.28284	0.895836	0.557659	0.0808024	0.0191395	0.9733	0.3509
C140	YE XIAO DOU	Hubei	31457416	0.962201	10.1895	0.903186	0.670331	0.158498	0.0342105	0.9718	0.3563
C141	YE LV DOU	Hubei	38355746	0.969816	12.424	0.906139	0.794033	0.301448	0.06091	0.9755	0.346
C142	LV DOU	Hubei	34163502	0.971558	11.066	0.905809	0.761362	0.225173	0.0415971	0.9732	0.3455
C143	QING LV DOU	Hubei	35349878	0.969271	11.4503	0.899898	0.754959	0.234513	0.0464692	0.9726	0.3497
C144	HUANG CHE GU LV DOU	Hubei	28136162	0.97166	9.11371	0.900701	0.659378	0.125325	0.0253607	0.9718	0.3448
C145	YE SHENG LV DOU	Hubei	32055386	0.967395	10.3832	0.896756	0.703275	0.171729	0.0353496	0.972	0.3482
C146	LV DOU	Hubei	29807482	0.983777	9.65507	0.887528	0.675693	0.204043	0.0428601	0.9678	0.3557
C147	LV DOU	Hubei	30637416	0.964873	9.9239	0.903935	0.687073	0.144927	0.0284366	0.9693	0.3462
C148	LV DOU	Hubei	22675642	0.967036	7.34497	0.892736	0.477043	0.0527101	0.0143453	0.9682	0.3444
C149	YE LV DOU	Hubei	36912688	0.96725	11.9565	0.899771	0.779918	0.268428	0.0526813	0.972	0.3433
C150	YE LV DOU	Hubei	34840714	0.968534	11.2854	0.895735	0.753148	0.229909	0.044548	0.9725	0.3438
C151	YE LV DOU	Hubei	30378900	0.968447	9.84016	0.894622	0.693252	0.155623	0.0311196	0.9695	0.3436
C152	LV DOU	Hubei	36523790	0.957496	11.8306	0.903468	0.78473	0.269005	0.048234	0.9718	0.3432
C153	BEN DI LV DOU	Jiangsu	30030918	0.968589	9.72745	0.897746	0.662682	0.145337	0.031367	0.9721	0.3536
C154	LV DOU	Jiangsu	32873764	0.967868	10.6483	0.897024	0.726417	0.190062	0.0375084	0.971	0.3446
C155	LV DOU	Jiangsu	24327904	0.968875	7.88016	0.900178	0.536812	0.0704714	0.0176036	0.9699	0.3496
C156	LV DOU	Jiangsu	36133790	0.968575	11.7043	0.912232	0.762673	0.237241	0.0428045	0.976	0.3439
C157	LV DOU	Jiangsu	30658838	0.968513	9.93084	0.895846	0.693046	0.157731	0.0313196	0.9692	0.344
C158	LV DOU	Jiangsu	23513788	0.965296	7.61645	0.882748	0.45911	0.073889	0.0208177	0.971	0.3634
C159	QING YAN LV	Jiangsu	33276464	0.967017	10.7787	0.902502	0.742139	0.201014	0.0383577	0.9726	0.3459
C160	YE LV DOU	Jiangsu	27764374	0.968277	8.99328	0.908121	0.654248	0.115397	0.0224046	0.9715	0.344
C161	YE LV DOU	Jiangsu	36550140	0.985497	11.8391	0.898078	0.799306	0.328211	0.0695537	0.9719	0.3444
C162	SHI BA LI	Jiangsu	32899508	0.96586	10.6566	0.896154	0.723182	0.198355	0.0387565	0.974	0.3508
C163	YE SHENG LV DOU	Jiangsu	28434950	0.969641	9.21049	0.898727	0.637044	0.120728	0.026969	0.9693	0.35
C164	HEI YE LV DOU	Jiangsu	29619170	0.969235	9.59407	0.896078	0.606733	0.125988	0.0313667	0.9709	0.3604
C165	YE HEI LV DOU	Jiangsu	34335558	0.968589	11.1218	0.900041	0.724278	0.216548	0.0465058	0.9755	0.3537
C166	YE SHENG LV DOU	Jiangsu	30448918	0.985317	9.86284	0.91559	0.754887	0.198581	0.0337543	0.9683	0.3407
C167	XIAO YE HEI MA DOU	Jiangsu	22049256	0.967229	7.14207	0.889585	0.433602	0.0490162	0.0140241	0.9751	0.352
C168	QING YU DAN	Jiangsu	24757782	0.968165	8.0194	0.919145	0.560968	0.0693628	0.0155093	0.9702	0.343
C169	E LV 1 HAO	Jiangsu	31136964	0.961406	10.0857	0.922387	0.713553	0.149883	0.0255673	0.9697	0.3421
C170	WANG BA LV	Jiangsu	28373190	0.969988	9.19048	0.90061	0.649284	0.118354	0.0244476	0.9686	0.3465
C171	LV DOU	Jiangsu	39353568	0.967303	12.7472	0.901391	0.795122	0.302901	0.0591854	0.9749	0.3505
C172	LV DOU	Jiangsu	29346792	0.966166	9.50585	0.908612	0.651068	0.130271	0.0263568	0.97	0.3475
C173	LV DOU	Jiangsu	27419860	0.967481	8.88169	0.890655	0.590663	0.113823	0.0273948	0.9682	0.3542
C174	LV DOU	Jiangsu	30725090	0.970297	9.9523	0.921596	0.699217	0.155546	0.0282882	0.9705	0.3539
C175	LV DOU	Jiangsu	20470984	0.958369	6.63085	0.885764	0.403288	0.0391315	0.0116941	0.9619	0.3407
C176	XIAO LV DOU	Jiangsu	34102012	0.967984	11.0461	0.897773	0.721721	0.206692	0.04503	0.9731	0.3517
C177	XIAO LV DOU	Jiangsu	28920850	0.968505	9.36788	0.896673	0.651127	0.123478	0.0268641	0.9722	0.3432
C178	LV DOU	Jiangsu	35241402	0.965558	11.4152	0.923098	0.767947	0.209514	0.0347448	0.9766	0.3486
C179	LV DOU	Jiangsu	26814764	0.98432	8.68569	0.921981	0.677192	0.119914	0.0217498	0.966	0.3424
C180	LV DOU	Jiangsu	33273264	0.987358	10.7777	0.896433	0.782949	0.277038	0.0536836	0.9693	0.3425
C181	LV DOU	Jiangsu	39751158	0.968522	12.876	0.902707	0.81321	0.334695	0.0675876	0.976	0.3488
C182	LV DOU	Jiangsu	27013180	0.976151	8.74996	0.895344	0.634293	0.113926	0.0244777	0.9631	0.3464
C183	LV DOU	Jiangsu	26989002	0.98648	8.74213	0.897379	0.664971	0.136069	0.0280627	0.9674	0.3438
C184	LV DOU	Jiangsu	30321334	0.966449	9.82152	0.893073	0.663896	0.148813	0.0327891	0.9725	0.3486
C185	MING LV DOU	Jiangsu	30100918	0.987111	9.75012	0.895285	0.723048	0.193384	0.0374084	0.9709	0.3416
C186	DA JIAO LV DOU	Jiangsu	28885912	0.988553	9.35656	0.894593	0.725596	0.189894	0.0366759	0.9684	0.3393
C187	LV DOU	Jiangsu	29224784	0.964487	9.46633	0.891201	0.592899	0.142073	0.0339859	0.9775	0.3634
C188	LV DOU	Jiangsu	36126024	0.969781	11.7017	0.901517	0.773338	0.257124	0.0480394	0.9777	0.3453
C189	LV DOU	Jiangsu	31167588	0.971893	10.0956	0.922676	0.72623	0.157072	0.0263453	0.9756	0.344
C190	LV DOU	Jiangsu	33298658	0.967766	10.7859	0.900313	0.696783	0.194681	0.0405916	0.9764	0.3547
C191	LV DOU	Jiangsu	27575902	0.967885	8.93223	0.894207	0.602287	0.0966683	0.0216841	0.9713	0.3465
C192	ZHAI LV DOU	Jiangsu	28419650	0.966168	9.20553	0.90135	0.625095	0.106275	0.0234956	0.9739	0.3461
C193	LV DOU	Jiangsu	31815694	0.969365	10.3056	0.899264	0.708254	0.168731	0.0329323	0.9751	0.3446
C194	LV DOU	Jiangsu	29271050	0.969513	9.48131	0.897964	0.643367	0.123628	0.0272663	0.9729	0.3481
C195	ZHAI LV DOU	Jiangsu	29492552	0.970124	9.55306	0.898055	0.614731	0.136687	0.03265	0.9735	0.3582
C196	LV DOU	Jiangsu	28248926	0.968971	9.15023	0.899674	0.629889	0.106878	0.0230289	0.9717	0.3435
C197	LV DOU	Jiangsu	31096744	0.965179	10.0727	0.89843	0.671425	0.138322	0.0287672	0.9713	0.3478
C198	LV DOU	Jiangsu	33992032	0.968383	11.0105	0.902724	0.729925	0.197756	0.0384575	0.9804	0.346
C199	HUANG JIA LV DOU	Jiangsu	33792276	0.971074	10.9458	0.899893	0.739373	0.204369	0.039589	0.9752	0.343
C200	HUANG JIA LV DOU	Jiangsu	31474116	0.971384	10.1949	0.922407	0.717712	0.152234	0.0262821	0.9768	0.3447
C201	ZHAI LV DOU	Jiangsu	32354816	0.969818	10.4802	0.906739	0.702512	0.155403	0.0301392	0.9758	0.348
C202	XIAO LV DOU	Jiangsu	28418064	0.964819	9.20502	0.891852	0.609244	0.107118	0.0252438	0.9718	0.3482
C203	DA LV DOU	Jiangsu	25753086	0.964528	8.34179	0.854115	0.471577	0.115763	0.0310068	0.9728	0.3723
C204	CHEN LV DOU	Jiangsu	34847930	0.971268	11.2877	0.923366	0.777242	0.213683	0.0345126	0.9756	0.3441
C205	LV DOU	Jiangsu	28676034	0.967574	9.28858	0.89959	0.625621	0.104933	0.023235	0.9699	0.3458
C206	ZHAI LV DOU	Jiangsu	36344896	0.971963	11.7726	1.89959	1.62562	1.10493	1.02324	0.9782	0.3461
C207	LV DOU	Jiangsu	32402792	0.971174	10.4957	0.922601	0.73183	0.164658	0.0279122	0.9757	0.3444
C208	LV DOU	Jiangsu	28859296	0.971806	9.34794	0.921444	0.652268	0.105157	0.0200207	0.9744	0.3427
C209	DA MAO LV DOU	Jiangsu	33552698	0.96681	10.8682	0.896994	0.687292	0.154819	0.0315077	0.9748	0.3548
C210	XIAO LV DOU	Jiangsu	32980162	0.969636	10.6827	0.899473	0.710794	0.181571	0.0361435	0.9765	0.3492
C211	MING LV DOU	Jiangsu	32188752	0.967315	10.4264	0.910224	0.678882	0.175737	0.0361419	0.9746	0.3578
C212	LV DOU	Jiangsu	28791606	0.971438	9.32601	0.898673	0.645497	0.118985	0.0261839	0.9726	0.3448
C213	LV DOU	Jiangsu	32713428	0.972663	10.5963	0.922859	0.735909	0.17965	0.0310654	0.9783	0.3484
C214	LV DOU	Jiangsu	36826544	0.972258	11.9286	0.9006	0.78499	0.274578	0.0541096	0.9809	0.3445
C215	DA LV DOU	Jiangsu	29923762	0.971159	9.69274	0.893538	0.675995	0.142316	0.0298021	0.9771	0.3438
C216	DA LV DOU	Jiangsu	30856000	0.963835	9.9947	0.893353	0.652942	0.125172	0.0275035	0.9784	0.3446
C217	LV DOU	Jiangsu	25941898	0.964737	8.40295	0.891187	0.55771	0.0777429	0.0191962	0.9735	0.3431
C218	LV DOU	Jiangsu	27091552	0.968698	8.77534	0.898118	0.596671	0.0951106	0.0219665	0.9772	0.3459
C219	LV DOU	Jiangsu	27079818	0.96562	8.77154	0.894331	0.578271	0.0992388	0.023366	0.9771	0.3536
C220	ZHAI LV DOU	Jiangsu	31369120	0.965899	10.1609	0.900748	0.66112	0.134408	0.0280508	0.9792	0.3501
C221	SHI BA LI	Jiangsu	26338698	0.964442	8.53148	0.879386	0.505703	0.104195	0.0265384	0.9785	0.3677
C222	XIAO LV DOU	Jiangsu	34734984	0.97062	11.2512	0.911647	0.73164	0.212775	0.0408118	0.9812	0.3536
C223	DI SHAN LV DOU	Jiangsu	34379184	0.970757	11.1359	0.901708	0.722942	0.203164	0.0396331	0.9802	0.3483
C224	LV DOU	Jiangsu	29260224	0.967968	9.47781	0.900736	0.642031	0.116052	0.0254411	0.9773	0.3461
C225	LV DOU	Jiangsu	32783922	0.966211	10.6192	0.909175	0.702083	0.166043	0.0336918	0.9797	0.3543
C226	LV DOU	Jiangsu	28647234	0.966853	9.27925	0.896894	0.592638	0.11714	0.0290906	0.9778	0.3563
C227	ZHAI LV DOU	Jiangsu	19256920	0.981569	6.23759	0.901613	0.403229	0.0369608	0.0117306	0.9633	0.3439
C228	XIAO LV DOU	Jiangsu	32305144	0.968451	10.4641	0.914114	0.671081	0.16331	0.0325774	0.9823	0.3548
C229	MAO LV DOU	Jiangsu	35366622	0.982768	11.4558	0.898979	0.772878	0.269921	0.0539099	0.9726	0.3473
C230	GUANG LV DOU	Jiangsu	29275278	0.970853	9.48268	0.893704	0.651004	0.123872	0.0267378	0.9764	0.3453
C231	CHUN YUN LV DOU	Jiangsu	30162118	0.986282	9.76994	0.901155	0.730982	0.187191	0.0356058	0.9671	0.3461
C232	LV DOU	Jiangsu	27091394	0.972252	8.77529	0.921024	0.627245	0.0929851	0.0190819	0.9747	0.3467
C233	LV DOU	Jiangsu	32153066	0.988364	10.4148	0.901844	0.77172	0.247962	0.0475849	0.9684	0.3423
C234	LV DOU	Jiangsu	28725070	0.985274	9.30446	0.900034	0.695437	0.15819	0.0314715	0.9687	0.3456
C235	LV DOU	Jiangsu	32402626	0.973075	10.4957	0.897407	0.716786	0.183298	0.0366473	0.9817	0.3426
C236	LV DOU	Jiangsu	27860078	0.97098	9.02428	0.905652	0.609322	0.0999811	0.0231687	0.9799	0.345
C237	LV DOU	Jiangsu	28923692	0.96822	9.3688	0.900187	0.565866	0.131275	0.0313274	0.9778	0.365
C238	LV DOU	Jiangsu	22031588	0.968535	7.13635	0.859056	0.351748	0.0706899	0.0218041	0.9808	0.3715
C239	LV DOU	Jiangsu	26853956	0.963348	8.69838	0.890445	0.550776	0.0768011	0.0193588	0.9758	0.3442
C240	LV DOU	Jiangsu	27038880	0.969809	8.75828	0.89088	0.595165	0.0987317	0.0241127	0.9771	0.343
C241	LV DOU	Jiangsu	41391368	0.969894	13.4073	0.897209	0.801705	0.344999	0.0768737	0.9795	0.3502
C242	XIAO LV DOU	Jiangsu	33847846	0.970576	10.9638	0.896689	0.74007	0.203211	0.0386124	0.978	0.3451
C243	MAO LV DOU	Jiangsu	33413752	0.971313	10.8232	0.900558	0.720871	0.207124	0.0416117	0.9836	0.3499
C244	LV DOU	Jiangsu	29309392	0.967259	9.49373	0.906809	0.631089	0.120643	0.0256834	0.9754	0.3536
C245	LV DOU	Jiangsu	33799840	0.971798	10.9483	0.901774	0.747267	0.206138	0.0368883	0.9739	0.3446
C246	BEN DI LV DOU	Jiangsu	29355406	0.967267	9.50864	0.899267	0.609113	0.145146	0.0304593	0.97	0.3623
C247	LV DOU	Jiangsu	22316038	0.969332	7.22849	0.88824	0.452317	0.0536828	0.0157961	0.9679	0.3493
C248	DA LV DOU	Jiangsu	31632974	0.970023	10.2464	0.894165	0.69597	0.160921	0.0316669	0.9667	0.3452
C249	LAO YA LV	Henan	29895984	0.968886	9.68374	0.898298	0.649721	0.123441	0.0266772	0.9666	0.3472
C250	ZONG HUANG	Henan	29272948	0.96977	9.48193	0.894508	0.644545	0.123289	0.0268291	0.9676	0.3445
C251	DENG TAI LV DOU	Henan	29658504	0.970435	9.60682	0.901497	0.674818	0.135439	0.0256196	0.9658	0.3438
C252	BO AI ZHAI HE	Henan	28499766	0.971324	9.23148	0.896785	0.637949	0.118252	0.025405	0.9679	0.3442
C253	YI LV	Henan	32601892	0.970474	10.5602	0.89418	0.71071	0.179913	0.036054	0.9693	0.3468
C254	WEN XIAN LV DOU	Henan	28822582	0.972251	9.33605	0.92143	0.66461	0.114558	0.0211735	0.9648	0.3441
C255	RU YANG LV DOU	Henan	26459706	0.969539	8.57068	0.892577	0.574033	0.0897627	0.0217437	0.97	0.3447
C256	DENG XIAN LV DOU	Henan	29568252	0.969036	9.57758	0.89908	0.656067	0.127959	0.027492	0.9657	0.348
C257	AN LV	Henan	28037280	0.968743	9.08168	0.898335	0.622569	0.106934	0.0233145	0.9665	0.3468
C258	AN HEI	Henan	25237022	0.972163	8.17463	0.899664	0.568002	0.0792392	0.0188179	0.9633	0.3462
C259	AN HEI	Henan	30410660	0.972852	9.85045	0.902592	0.686718	0.148353	0.0297292	0.9681	0.3476
C260	AN LV DOU	Henan	27085402	0.970527	8.77335	0.892671	0.590464	0.0953806	0.02151	0.9662	0.3473
C261	AN LV DOU	Henan	28192388	0.970608	9.13192	0.899826	0.618464	0.105045	0.0234047	0.9663	0.3476
C262	ZHENG LV 8 HAO	Henan	23453516	0.966386	7.59693	0.897238	0.483106	0.0581126	0.0161217	0.9675	0.349
C263	ZHENG LV 11 HAO	Henan	27853016	0.968954	9.02199	0.900984	0.624191	0.104552	0.0224581	0.968	0.3463
C264	ZHENG LV 17 HAO	Henan	37848302	0.97286	12.2596	0.904108	0.792159	0.293012	0.0570514	0.9724	0.3473
C265	ZHENG LV 18 HAO	Henan	23094892	0.96827	7.48077	0.893328	0.455181	0.0515033	0.0149433	0.9667	0.3513
C266	HE NAN LV DOU	Henan	29132860	0.967956	9.43655	0.894296	0.640463	0.116658	0.0248727	0.9666	0.3441
C267	GUANG JIAO LV DOU	Henan	31725764	0.969703	10.2764	0.899094	0.685106	0.149712	0.0302478	0.9698	0.3469
C268	XIAO ZHAI JIAO	Henan	28948656	0.981474	9.37689	0.892358	0.64311	0.178724	0.0400494	0.9669	0.3626
C269	GUANG YANG DOU	Henan	59248534	0.977581	19.1915	0.895258	0.824837	0.595124	0.275454	0.9814	0.356
C270	ZHAI JIAO LV DOU	Henan	23251386	0.966611	7.53146	0.887984	0.476463	0.0551312	0.0152807	0.9622	0.345
C271	BAI JIAO LV DOU	Henan	31085174	0.968672	10.0689	0.893149	0.658032	0.13643	0.0299944	0.9686	0.3475
C272	YE JIAO LV DOU	Henan	30574916	0.967639	9.90365	0.896728	0.668579	0.139342	0.0291927	0.9677	0.3442
C273	BAI GEN YUAN YE	Henan	18568918	0.963	6.01474	0.876044	0.311028	0.0288639	0.00998903	0.9691	0.3488
C274	YING GE LV DOU	Henan	23546778	0.969522	7.62714	0.889411	0.489768	0.059663	0.0165669	0.9659	0.3472
C275	DA JIAO LV DOU	Henan	31187522	0.969252	10.1021	0.89297	0.688271	0.158086	0.0328994	0.9683	0.3446
C276	XIAO JIAO LV DOU	Henan	31041866	0.966389	10.0549	0.893312	0.667283	0.13807	0.028601	0.9678	0.3463
C277	BEN DI LV DOU	Henan	27853762	0.968734	9.02223	0.893708	0.620313	0.106981	0.0245634	0.9647	0.3452
C278	DA MING ZI	Henan	27661302	0.965921	8.95989	0.89198	0.619088	0.107308	0.0242882	0.9661	0.3461
C279	HUANG LV DOU	Henan	29017378	0.96851	9.39915	0.892519	0.643623	0.122482	0.0272607	0.9669	0.3448
C280	HUAI HUA DOU	Henan	32079788	0.969315	10.3911	0.891701	0.681942	0.162696	0.0350624	0.9733	0.349
C281	YE SHENG LV DOU	Henan	28469554	0.966289	9.2217	0.897868	0.614439	0.10387	0.0238899	0.9703	0.3483
C282	YE SHENG LV DOU	Henan	30112250	0.965451	9.75379	0.893577	0.654032	0.128418	0.0277508	0.9703	0.3477
C283	YE SHENG LV DOU	Henan	34369708	0.966579	11.1328	0.900458	0.727844	0.191641	0.0383544	0.9753	0.3477
C284	YE SHENG LV DOU	Henan	31045102	0.968442	10.056	0.892112	0.67339	0.147485	0.0322901	0.972	0.3459
C285	YE SHENG LV DOU	Henan	32084364	0.98727	10.3926	0.909404	0.738842	0.255214	0.0540394	0.9643	0.3521
C286	YE SHENG LV DOU	Henan	24834256	0.965982	8.04417	0.905386	0.540892	0.0674517	0.0160962	0.9647	0.3443
C287	YE SHENG LV DOU	Henan	30482958	0.985934	9.87387	0.891405	0.693026	0.202402	0.0427936	0.97	0.3568
C288	YE SHENG LV DOU	Henan	27281648	0.96621	8.83692	0.90878	0.601877	0.0946803	0.0210819	0.9668	0.3461
C289	XIAO LV DOU	Shandong	30772220	0.965524	9.96756	0.897021	0.646997	0.125814	0.0272118	0.9714	0.3506
C290	BEN DI LV DOU	Shandong	29868372	0.970199	9.67479	0.896253	0.66317	0.133317	0.027944	0.9699	0.346
C291	BEN DI LV DOU	Shandong	25153596	0.970113	8.14761	0.893206	0.562148	0.0792722	0.0195132	0.9663	0.3446
C292	BEN DI LV DOU	Shandong	26123614	0.971546	8.46181	0.90563	0.585187	0.0868054	0.0198723	0.9665	0.3459
C293	LV DOU	Shandong	27168356	0.970614	8.80022	0.896154	0.61378	0.0995646	0.0217541	0.9679	0.3424
C294	XIAO LV DOU	Shandong	25704744	0.970515	8.32614	0.893328	0.565356	0.080559	0.0197486	0.9699	0.3449
C295	LV DOU	Shandong	22422188	0.968919	7.26287	0.888432	0.464054	0.0527236	0.0151264	0.9655	0.3458
C296	LV DOU	Shandong	30293512	0.969924	9.8125	0.893289	0.68163	0.149066	0.0311148	0.9706	0.3454
C297	LV DOU	Shandong	31450358	0.970376	10.1872	0.898533	0.699671	0.16187	0.0338456	0.9705	0.347
C298	LV DOU	Shandong	29770666	0.966313	9.64315	0.898384	0.649387	0.121158	0.0252737	0.9704	0.345
C299	LV DOU	Shandong	31152844	0.969798	10.0909	0.896928	0.6794	0.146592	0.0306583	0.9704	0.3494
C300	LV DOU	Shandong	27137908	0.97017	8.79036	0.897041	0.601885	0.0950504	0.0217886	0.9669	0.3485
C301	LV DOU	Shandong	29607054	0.969282	9.59015	0.896636	0.645548	0.120567	0.0262169	0.9682	0.3484
C302	LV DOU	Shandong	25475342	0.970491	8.25183	0.890748	0.560446	0.0798172	0.0196226	0.9686	0.3442
C303	LV DOU	Shandong	28592340	0.970803	9.26147	0.891532	0.636104	0.117596	0.0259922	0.9702	0.3455
C304	LV DOU	Shandong	29150394	0.972316	9.44223	0.894255	0.657478	0.130105	0.0272294	0.9707	0.345
C305	LV DOU	Shandong	28011888	0.97181	9.07345	0.892781	0.634366	0.115199	0.0253587	0.9689	0.3443
C306	LV DOU	Shandong	35312624	0.984121	11.4383	0.898756	0.795997	0.319867	0.0660673	0.9727	0.3438
C307	HUANG LV DOU	Shandong	31476124	0.970509	10.1956	0.894459	0.696283	0.157725	0.0320756	0.9691	0.3467
C308	LV DOU	Shandong	46888190	0.972468	15.1878	0.899138	0.847669	0.487223	0.121446	0.9707	0.3459
C309	LV DOU	Shandong	30475184	0.971438	9.87135	0.897046	0.670804	0.137738	0.029212	0.9697	0.3467
C310	LV DOU	Shandong	32582774	0.97033	10.554	0.895288	0.711798	0.17375	0.034317	0.97	0.3468
C311	LV DOU	Shandong	32124408	0.985173	10.4056	0.896215	0.752038	0.237995	0.0466322	0.9708	0.3414
C312	LV DOU	Shandong	31896176	0.971104	10.3316	0.895205	0.701707	0.164045	0.0329627	0.9684	0.3457
C313	LV DOU	Shandong	27775036	0.970354	8.99673	0.893377	0.617779	0.104173	0.023143	0.9678	0.346
C314	LV DOU	Shandong	31262256	0.970556	10.1263	0.893331	0.682034	0.147083	0.0306753	0.9702	0.3467
C315	LV DOU	Shandong	29785968	0.970415	9.6481	0.893754	0.657736	0.129756	0.0280944	0.9705	0.3456
C316	LV DOU	Shandong	35100104	0.971802	11.3694	0.895514	0.754553	0.235005	0.0465122	0.9746	0.3468
C317	LV DOU	Shandong	35384740	0.973694	11.4616	0.894827	0.734392	0.241728	0.0504781	0.9766	0.3538
C318	LV DOU	Shandong	29116972	0.968961	9.43141	0.894785	0.65058	0.12432	0.027578	0.9687	0.3456
C319	LV DOU	Shandong	27111384	0.968543	8.78177	0.894115	0.594994	0.0944541	0.0222663	0.9677	0.3449
C320	LV DOU	Shandong	36149778	0.97076	11.7094	0.895079	0.749293	0.241444	0.0497395	0.9759	0.351
C321	XIAO LV DOU	Shandong	24474668	0.96912	7.9277	0.889589	0.5148	0.0661378	0.0176556	0.9699	0.3476
C322	LV DOU	Shandong	27639398	0.984559	8.9528	0.893384	0.67219	0.146574	0.0299365	0.9669	0.3429
C323	DA LV DOU	Shandong	31440142	0.969172	10.1839	0.897509	0.688747	0.15155	0.0298952	0.9709	0.3459
C324	MAO LV DOU	Shandong	33083534	0.969223	10.7162	0.896829	0.714553	0.174693	0.0347824	0.9726	0.3474
C325	LV DOU	Shandong	29132478	0.970746	9.43643	0.891902	0.648565	0.122084	0.0262965	0.9682	0.3483
C326	DA JIAO LV DOU	Shandong	29544490	0.969718	9.56988	0.892873	0.63295	0.129644	0.0304537	0.9752	0.3496
C327	ZHAI LV DOU	Shandong	34681848	0.971833	11.2339	0.885836	0.694628	0.230165	0.0508296	0.975	0.3599
C328	LV DOU	Shandong	24622930	0.969792	7.97572	0.895599	0.554969	0.0752867	0.0186125	0.9657	0.345
C329	LV DOU	Shandong	24167520	0.971195	7.82821	0.89199	0.536884	0.0697175	0.0172007	0.9705	0.3444
C330	LV DOU	Shandong	24429722	0.972284	7.91314	0.912293	0.547598	0.0652529	0.01611	0.9706	0.3439
C331	LV DOU	Shandong	25610326	0.972045	8.29555	0.893207	0.581645	0.0846402	0.019671	0.9709	0.3446
C332	LV DOU	Shandong	26495442	0.971144	8.58225	0.893254	0.583744	0.0906276	0.0210823	0.9709	0.3469
C333	MING LV DOU	Shandong	27044982	0.972871	8.76026	0.894346	0.621729	0.10194	0.0223179	0.9702	0.3459
C334	LV DOU	Shandong	31455356	0.967518	10.1888	0.894339	0.698447	0.161221	0.0332832	0.9712	0.3446
C335	XI NIU JIAO	Shandong	38219652	0.970515	12.3799	0.893473	0.777834	0.291494	0.059163	0.9756	0.3483
C336	LV DOU	Shandong	30942774	0.971915	10.0228	0.894984	0.679154	0.143864	0.0296478	0.9721	0.3488
C337	BEN DI LV DOU	Shandong	30299426	0.969279	9.81442	0.8959	0.66523	0.131743	0.0270177	0.9699	0.3466
C338	LV DOU	Shandong	26124558	0.969727	8.46212	0.898808	0.590398	0.0874451	0.0205181	0.9688	0.3449
C339	LV DOU	Shandong	28830588	0.970956	9.33864	0.893829	0.631172	0.11169	0.0246494	0.9687	0.3472
C340	YE LV DOU	Shandong	30762530	0.96739	9.96443	0.892702	0.65725	0.129611	0.0280943	0.9707	0.347
C341	YE LV DOU	Shandong	28642862	0.969341	9.27783	0.894615	0.625189	0.107905	0.0243261	0.9683	0.3492
C342	YE LV DOU	Shandong	37938614	0.969255	12.2889	0.892116	0.774471	0.281252	0.0570372	0.9755	0.3461
C343	YE LV DOU	Shandong	30807770	0.967027	9.97908	0.892166	0.662327	0.143061	0.0296128	0.9708	0.3501
C344	LV DOU	Shanxi	30814406	0.971067	9.98123	0.894523	0.682546	0.145791	0.030166	0.9705	0.3449
C345	XIAO LV DOU	Shanxi	30299448	0.971661	9.81443	0.895052	0.659069	0.129594	0.0282418	0.9694	0.348
C346	XIAO LV DOU	Shanxi	30371032	0.969385	9.83761	0.895269	0.652205	0.126996	0.027923	0.9683	0.3498
C347	XIAO LV DOU	Shanxi	21442544	0.969571	6.94555	0.883884	0.41752	0.0488442	0.0142561	0.9661	0.35
C348	DA LV DOU	Shanxi	27242158	0.971095	8.82413	0.892362	0.583498	0.10428	0.0235741	0.9677	0.3494
C349	GUANG LV DOU	Shanxi	24152176	0.969867	7.82324	0.887256	0.509424	0.0752906	0.0187024	0.9672	0.3451
C350	GUANG LV DOU	Shanxi	32397282	0.971264	10.4939	0.89768	0.702601	0.18504	0.0380715	0.9648	0.3432
C351	GUANG LV DOU	Shanxi	31634434	0.970111	10.2468	0.891546	0.666156	0.162167	0.0345332	0.9666	0.3479
C352	MING LV DOU	Shanxi	22012746	0.970998	7.13024	0.885025	0.438988	0.0544306	0.0152954	0.9649	0.3449
C353	MING LV DOU	Shanxi	30364354	0.969892	9.83545	0.891846	0.655319	0.148028	0.0316577	0.9644	0.3442
C354	XIAO LV DOU	Shanxi	18442040	0.969287	5.97364	0.877991	0.32568	0.0331989	0.0106214	0.9629	0.3478
C355	MING LV DOU	Shanxi	26034288	0.969544	8.43288	0.890901	0.554826	0.0887471	0.0205101	0.966	0.3479
C356	LV DOU	Shanxi	37978444	0.971435	12.3018	0.894332	0.775956	0.311498	0.0704372	0.9728	0.346
C357	HUAI HUA LV DOU	Shanxi	22090688	0.972478	7.15549	0.883788	0.457768	0.0605252	0.0160948	0.9655	0.3486
C358	DA LV DOU	Shanxi	32273824	0.970934	10.454	0.893062	0.697779	0.189504	0.0402184	0.968	0.3468
C359	MING LV DOU	Shanxi	37596002	0.96977	12.1779	0.897692	0.770249	0.283518	0.0603174	0.9693	0.3435
C360	BEN DI LV DOU	Shanxi	27722660	0.970618	8.97977	0.892365	0.592427	0.114002	0.0252711	0.9707	0.3456
C361	LV DOU	Shanxi	23632488	0.970161	7.6549	0.889431	0.492651	0.0692544	0.0178423	0.9667	0.3449
C362	LV DOU	Shanxi	18671758	0.972349	6.04805	0.87757	0.341267	0.0364886	0.0113209	0.968	0.3466
C363	LV DOU	Shanxi	26649074	0.969835	8.63202	0.889848	0.575789	0.104297	0.0233177	0.9692	0.3456
C364	SI JI QING	Shanxi	32340958	0.971886	10.4757	0.894141	0.699485	0.19115	0.0395324	0.9694	0.3433
C365	YUAN YE LV DOU	Shanxi	19230404	0.97392	6.229	0.8799	0.370616	0.0409618	0.012396	0.9683	0.3462
C366	CHEN LV DOU	Shanxi	32766624	0.981722	10.6136	0.893696	0.743724	0.22883	0.0451955	0.971	0.3431
C367	MING LV DOU	Shanxi	45715498	0.971388	14.8079	0.89692	0.837253	0.466315	0.125725	0.9682	0.3442
C368	LV DOU	Shanxi	27953440	0.970178	9.05452	0.890322	0.597584	0.112459	0.0250059	0.966	0.3453
C369	LV DOU	Shanxi	27897026	0.972984	9.03625	0.891169	0.626763	0.131255	0.0285146	0.9658	0.344
C370	LV DOU	Shanxi	31173844	0.972286	10.0977	0.893648	0.682493	0.174851	0.0371751	0.9677	0.3445
C371	LV DOU	Shanxi	30639380	0.971408	9.92454	0.895351	0.665189	0.155015	0.0323941	0.9673	0.343
C372	LV DOU	Shanxi	24928592	0.973532	8.07473	0.886897	0.531928	0.085961	0.0205641	0.9685	0.3484
C373	LV DOU	Shanxi	19759934	0.969382	6.40053	0.88216	0.367671	0.0393173	0.0121174	0.9663	0.3459
C374	LV DOU	Shanxi	23831848	0.972132	7.71948	0.888314	0.513553	0.0772328	0.0189894	0.9692	0.3446
C375	LV DOU	Shanxi	36712748	0.973279	11.8918	0.896709	0.773611	0.285034	0.0596266	0.9687	0.3439
C376	LV DOU	Shanxi	30289048	0.972848	9.81106	0.894361	0.66848	0.156169	0.0322684	0.9656	0.3455
C377	DA LV DOU	Shanxi	39356788	0.97269	12.7482	0.895298	0.790415	0.329342	0.0744797	0.9685	0.3465
C378	XIAO LV DOU	Shanxi	18888148	0.968943	6.11814	0.880716	0.34368	0.0353486	0.010971	0.9648	0.3459
C379	LV DOU	Shanxi	30197464	0.97349	9.78139	0.894435	0.683424	0.145926	0.0300286	0.9733	0.3443
C380	ZHAI JIAO LV DOU	Shanxi	33838984	0.97411	10.9609	0.89404	0.743732	0.215399	0.0423407	0.9757	0.3455
C381	HEI QI LV DOU	Shanxi	27179354	0.970523	8.80378	0.891059	0.58773	0.0922917	0.0218837	0.9722	0.3456
C382	BAI DA LV DOU	Shanxi	27557982	0.971678	8.92643	0.894734	0.603539	0.0970402	0.0227414	0.9722	0.3449
C383	PI HUANG YAN	Shanxi	29313800	0.97296	9.49516	0.896323	0.673586	0.136406	0.0289066	0.9708	0.3454
C384	BAI HUANG YAN	Shanxi	25948892	0.971347	8.40522	0.887474	0.568607	0.0855567	0.0212566	0.9703	0.3448
C385	DA LV DOU	Shanxi	26842040	0.971637	8.69452	0.892888	0.594508	0.0929883	0.0218974	0.9701	0.3433
C386	NIU BI QUAN	Shanxi	30111300	0.969737	9.75348	0.894813	0.658108	0.127764	0.0272415	0.9723	0.3448
C387	SHI BA LI	Shanxi	38181782	0.972194	12.3676	0.896464	0.789216	0.291193	0.056853	0.9743	0.3447
C388	BAN LV DOU	Shanxi	41015682	0.974452	13.2856	0.896621	0.804231	0.349201	0.0765709	0.9803	0.3459
C389	BAN LV DOU	Shanxi	28797340	0.973557	9.32787	0.89591	0.654799	0.125594	0.026582	0.9745	0.3448
C390	BAI PO LV DOU	Shanxi	31195552	0.97031	10.1047	0.893238	0.678978	0.153059	0.0325013	0.975	0.3456
C391	DI PA LONG	Shanxi	55382508	0.972649	17.9392	0.901484	0.875427	0.675977	0.25626	0.9712	0.3423
C392	LV DOU	Shanxi	24627638	0.970609	7.97725	0.892271	0.535069	0.0714983	0.0183047	0.9733	0.3427
C393	CHI LV DOU	Shanxi	24805326	0.96808	8.0348	0.889143	0.516838	0.0669263	0.0177585	0.968	0.3456
C394	ZAO XIAO LV DOU	Shanxi	29360888	0.970038	9.51041	0.893785	0.648312	0.124133	0.0268576	0.9717	0.3448
C395	DA LV DOU	Shanxi	34878000	0.96995	11.2975	0.893168	0.733345	0.204175	0.0407851	0.9753	0.3457
C396	WU YA ZUI	Shanxi	29412344	0.971039	9.52708	0.892581	0.652397	0.129977	0.0282902	0.9743	0.3454
C397	YE LV DOU	Shanxi	27370308	0.97004	8.86564	0.893388	0.592088	0.093498	0.0215845	0.9718	0.3458
C398	YE LV DOU	Shanxi	28001994	0.97118	9.07025	0.891964	0.623747	0.110501	0.0248284	0.9729	0.344
C399	HUA LI XIANG	Shanxi	30926460	0.971719	10.0175	0.900566	0.707241	0.164851	0.0323777	0.9722	0.3446
C400	HA LV DOU	Shanxi	28340322	0.972565	9.17984	0.898085	0.643776	0.119103	0.0258304	0.9714	0.3452
C401	MI LV DOU	Shanxi	26919876	0.97075	8.71973	0.889709	0.584318	0.102472	0.0243694	0.9716	0.3513
C402	FAN DOU	Shanxi	43720650	0.971184	14.1617	0.904203	0.833776	0.395193	0.0852795	0.9719	0.3459
C403	BAI LV DOU	Shanxi	29211908	0.971711	9.46216	0.893986	0.667824	0.137162	0.0292024	0.9724	0.343
C404	LV DOU	Shanxi	29237412	0.972792	9.47042	0.89484	0.680025	0.142837	0.0295418	0.9715	0.3412
C405	PO LV DOU	Shanxi	27673504	0.972448	8.96385	0.896405	0.615784	0.105607	0.0244564	0.9716	0.3462
C406	BEN DI ZAO LV DOU	Shanxi	24702220	0.971701	8.0014	0.903714	0.568228	0.0781748	0.0192752	0.9695	0.3452
C407	LV DOU	Shanxi	27785254	0.971263	9.00004	0.892798	0.611491	0.104828	0.0249398	0.9708	0.3446
C408	LV DOU	Shanxi	26582484	0.973614	8.61045	0.899639	0.60156	0.0944408	0.021764	0.9701	0.3433
C409	PO LV DOU	Shanxi	31448644	0.971897	10.1867	0.892907	0.689984	0.17755	0.0360973	0.9738	0.3514
C410	DA LV DOU	Shanxi	31772944	0.970554	10.2917	0.895885	0.70169	0.162095	0.0325693	0.9741	0.3447
C411	BAN LV DOU	Anhui	43073248	0.96584	13.952	0.899839	0.756959	0.367126	0.0961556	0.9744	0.366
C412	BEN LV DOU	Anhui	30141320	0.972179	9.76321	0.9071	0.686734	0.137455	0.0275873	0.9756	0.3439
C413	DA LV DOU	Anhui	30154332	0.971572	9.76742	0.894656	0.668042	0.136229	0.0286926	0.9747	0.3468
C414	BAN LV DOU	Anhui	26000880	0.970725	8.42206	0.897271	0.590388	0.0881101	0.0209303	0.9698	0.3452
C415	GE TOU	Anhui	31343498	0.973974	10.1526	0.894486	0.716336	0.179593	0.0362225	0.9741	0.3445
C416	HUAI HE LV DOU	Anhui	28309726	0.972132	9.16993	0.91633	0.65244	0.105417	0.0210008	0.9738	0.3445
C417	CHENG HUANG LV DOU	Anhui	27721672	0.970149	8.97945	0.885736	0.590649	0.114285	0.0260392	0.9747	0.3585
C418	HUANG DA LV DOU	Anhui	29502692	0.970631	9.55635	0.921489	0.677341	0.126533	0.0235126	0.9742	0.3485
C419	MING LV DOU	Anhui	34641582	0.971917	11.2209	0.907989	0.755622	0.209095	0.0387911	0.9769	0.3474
C420	BAI PO LV	Anhui	31245760	0.968809	10.121	0.892619	0.682235	0.150641	0.0319197	0.975	0.3483
C421	BA MAO JIAN	Anhui	32623666	0.984318	10.5673	0.923729	0.788636	0.24512	0.0404371	0.9704	0.3419
C422	QING LV DOU	Anhui	34960462	0.979506	11.3242	0.896047	0.719255	0.250075	0.0580808	0.972	0.3601
C423	YE LV DOU	Anhui	28674258	0.971499	9.288	0.894452	0.640134	0.117057	0.0252127	0.9736	0.3457
C424	YE LV DOU	Anhui	26920672	0.968638	8.71999	0.892197	0.584784	0.0925826	0.0217457	0.9703	0.3513
C425	NI LV DOU	Anhui	31677590	0.970306	10.2608	0.899912	0.710486	0.167943	0.0327118	0.9705	0.3456
C426	YE SHENG LV DOU	Anhui	28681652	0.970962	9.2904	0.894949	0.64241	0.117195	0.0250387	0.9738	0.3463
C427	MU ZHANG LV DOU	Anhui	30841484	0.974391	9.99	0.906511	0.705436	0.173146	0.0339816	0.9737	0.35
C428	HENG LV DOU	Anhui	31301274	0.972272	10.1389	0.895913	0.694997	0.156637	0.0313529	0.976	0.3455
C429	MAI MI LV DOU	Anhui	28866362	0.97467	9.35023	0.92248	0.687756	0.125392	0.0228896	0.9746	0.344
C430	YIN DU LV DOU	Anhui	31983340	0.971209	10.3599	0.896088	0.72056	0.178881	0.0346406	0.9753	0.346
C431	MENG LV DOU	Anhui	29416452	0.972304	9.52841	0.894241	0.657863	0.129846	0.0285659	0.9738	0.3436
C432	LV DOU	Anhui	31679816	0.970348	10.2615	0.894941	0.704152	0.17376	0.0347513	0.9741	0.3484
C433	WU LV DOU	Anhui	33620406	0.969006	10.8901	0.898079	0.742097	0.20358	0.038177	0.9732	0.3462
C434	PO LV DOU	Anhui	35763502	0.974003	11.5843	0.91367	0.778886	0.236636	0.0417207	0.9773	0.3449
C435	NIU QUAN DOU	Anhui	28460026	0.974359	9.21861	0.890732	0.641083	0.136784	0.0301212	0.9756	0.3523
C436	JIAN LV DOU	Anhui	33395954	0.97207	10.8174	0.897303	0.741624	0.204797	0.0390777	0.9735	0.3463
C437	HENG LV DOU	Anhui	24231284	0.970318	7.84886	0.902275	0.512148	0.0642958	0.0167069	0.9696	0.3534
C438	HENG LV DOU	Anhui	30479584	0.972286	9.87278	0.902034	0.684025	0.145042	0.0308806	0.9739	0.3458
C439	PO LV DOU	Anhui	30642084	0.97392	9.92541	0.900028	0.705015	0.160909	0.0323384	0.974	0.3433
C440	PO LV DOU	Anhui	34869432	0.968259	11.2947	0.894422	0.747024	0.223682	0.0432476	0.9758	0.3487
C441	DAN LV DOU	Anhui	30714740	0.968374	9.94895	0.899007	0.683456	0.142879	0.0294164	0.974	0.3451
C442	FENG LV DOU	Anhui	29856980	0.971317	9.6711	0.898658	0.681015	0.139879	0.0284584	0.9738	0.343
C443	MI LV DOU	Anhui	37671662	0.970083	12.2024	0.896229	0.784384	0.276658	0.0533775	0.9773	0.346
C444	DA LV DOU	Anhui	31216654	0.970418	10.1115	0.888187	0.638443	0.185476	0.0410099	0.9807	0.361
C445	HONG DA LV	Anhui	28812564	0.970161	9.3328	0.8932	0.650671	0.124149	0.0273747	0.9689	0.3477
C446	LV DOU	Anhui	30295658	0.971843	9.8132	0.898813	0.699677	0.155055	0.0304588	0.9687	0.3455
C447	BA YUE QIANG	Anhui	34307986	0.973087	11.1128	0.903479	0.750419	0.218415	0.0425312	0.9704	0.346
C448	DONG HONG	Anhui	40337096	0.971556	13.0658	0.901058	0.816005	0.349698	0.0719826	0.9732	0.3447
C449	HONG BA LV	Inner Mongolia	25953118	0.970547	8.40659	0.891928	0.559045	0.0804102	0.019581	0.9721	0.3483
C450	HONG BA LV	Inner Mongolia	33335082	0.970399	10.7977	0.89876	0.726794	0.188007	0.0372175	0.9733	0.3475
C451	YANG LV DOU	Inner Mongolia	29122758	0.972227	9.43328	0.902505	0.660506	0.130399	0.0272761	0.9703	0.3467
C452	PANG XIE DOU	Liaoning	25354102	0.973778	8.21256	0.892163	0.587793	0.0913267	0.0217005	0.9674	0.3454
C453	BA YUE HAN	Liaoning	44139310	0.971529	14.2974	0.900553	0.840202	0.43507	0.100076	0.9766	0.3466
C454	HONG BA LV DOU	Inner Mongolia	31588468	0.97163	10.232	0.894502	0.708719	0.172088	0.0344683	0.9724	0.3469
C455	HONG LV DOU	Inner Mongolia	29184004	0.971572	9.45312	0.894245	0.655278	0.127912	0.0271169	0.972	0.3465
C456	GU ZHUANG LV DOU	Inner Mongolia	38868932	0.975223	12.5902	0.896647	0.803679	0.334344	0.069727	0.9791	0.3459
C457	JIU YUE HAN	Inner Mongolia	27200906	0.970934	8.81076	0.891319	0.607205	0.106085	0.0242701	0.975	0.3473
C458	HENG LV DOU	Liaoning	30898924	0.971929	10.0086	0.894113	0.682088	0.149043	0.0311607	0.9738	0.3464
C459	XI HONG MI LV DOU	Beijing	24082182	0.971531	7.80056	0.896243	0.539457	0.0726473	0.0185289	0.9728	0.3477
C460	GANG LV DOU	Shaanxi	30327300	0.970472	9.82345	0.90109	0.703307	0.159262	0.0311797	0.9742	0.3437
C461	LV DOU	Chongqing	32233154	0.97204	10.4408	0.902151	0.723588	0.17899	0.0342406	0.9714	0.3432
C462	LV DOU	Chongqing	23337918	0.971451	7.55949	0.897458	0.489914	0.0565699	0.0152181	0.9724	0.3503
C463	XI LI LV DOU	Chongqing	31196644	0.973067	10.105	0.900142	0.706488	0.166703	0.0343755	0.9723	0.343
C464	LV DOU	Chongqing	37592328	0.972473	12.1767	0.916069	0.803165	0.277176	0.0488066	0.9768	0.3454
C465	PANG XIE YANG	Hebei	30949086	0.969309	10.0249	0.906811	0.687604	0.141932	0.0277091	0.9716	0.3468
C466	HONG LV DOU	Hebei	30517054	0.971984	9.88491	0.898314	0.687398	0.15219	0.0320453	0.9714	0.3466
C467	LV DOU	Hebei	33666070	0.972997	10.9049	0.901107	0.747212	0.210891	0.0403521	0.9742	0.3447
C468	YE SHENG LV DOU	Hebei	36405140	0.971915	11.7921	0.901509	0.78142	0.265661	0.0511627	0.9733	0.3466
C469	BAO DOU	Hebei	21183100	0.971328	6.86151	0.883967	0.424994	0.0469472	0.0144935	0.9744	0.3465
C470	BAO LV DOU	Hebei	24590988	0.969425	7.96537	0.892098	0.536426	0.0730931	0.0188375	0.973	0.3459
C471	QUAN QUAN LV DOU	Beijing	29187630	0.976667	9.45429	0.90549	0.696623	0.148764	0.02959	0.9725	0.3428
C472	HONG PO LV DOU	Beijing	35883630	0.974308	11.6232	0.920548	0.799543	0.261369	0.0443306	0.9781	0.3434
C473	DA MI DOU	Beijing	31945900	0.968915	10.3477	0.903248	0.712932	0.176561	0.035282	0.9754	0.3448
C474	BEIJING LV DOU	Beijing	29019398	0.970733	9.3998	0.899	0.650506	0.12798	0.0289637	0.9752	0.3449
C475	JING LV	Beijing	30226242	0.972794	9.79071	0.895486	0.683887	0.147741	0.029839	0.9742	0.3445
C476	BANG ZI LV DOU	Liaoning	30725138	0.975776	9.95231	0.892674	0.690275	0.163025	0.033183	0.9752	0.3453
C477	NING LV DOU	Liaoning	29264828	0.976263	9.4793	0.901976	0.675067	0.138761	0.0282628	0.9731	0.345
C478	ZI HONG LV DOU	Jilin	31940934	0.967477	10.3461	0.895213	0.687449	0.152041	0.0300787	0.975	0.3445
C479	YE BA LV DOU	Jilin	31946364	0.96776	10.3479	0.893444	0.686639	0.153321	0.0315769	0.9742	0.346
C480	XI HONG SE HEI LV DOU	Jilin	33936074	0.973103	10.9924	0.895753	0.725965	0.196104	0.0383848	0.9769	0.3454
C481	MING DOU	Liaoning	29748602	0.971147	9.636	0.894952	0.646025	0.121028	0.0253854	0.9736	0.3453
C482	MA LV DOU	Liaoning	29737254	0.96908	9.63232	0.894584	0.635209	0.116285	0.0247649	0.9735	0.3462
C483	ZAO LV DOU	Hebei	29934488	0.970861	9.69621	0.891771	0.650851	0.130879	0.0280627	0.9759	0.3452
C484	MA LV DOU	Jilin	26966642	0.985548	8.73488	0.885484	0.664676	0.149706	0.0337457	0.9647	0.3417
C485	DA MI DOU	Zhejiang	28705570	0.967476	9.29815	0.89828	0.631717	0.114406	0.025416	0.9727	0.3437
C486	HUI SE LV DOU	Heilongjiang	27048248	0.97118	8.76132	0.89338	0.589389	0.0919889	0.0211719	0.9718	0.3445
C487	GUAN YE LIAN	Shaanxi	28755890	0.972008	9.31445	0.898222	0.613256	0.103066	0.02248	0.9723	0.3492
C488	DA LV DOU	Shaanxi	27468978	0.972036	8.8976	0.894953	0.606633	0.0988014	0.0219728	0.9726	0.3451
C489	HUA DA LV DOU	Inner Mongolia	29068172	0.970485	9.4156	0.894533	0.623973	0.1104	0.0233799	0.9778	0.3442
C490	XI LV DOU	Hebei	28193128	0.969352	9.13216	0.897777	0.618584	0.1053	0.0235247	0.974	0.3451
C491	QING SHUI HE LV DOU	Hebei	27713276	0.970735	8.97673	0.909563	0.610312	0.0928758	0.0208061	0.9723	0.343
C492	LU BIAN LV DOU	Hebei	32565646	0.970469	10.5485	0.900778	0.722355	0.17887	0.0340123	0.9722	0.3426
C493	MA LV DOU	Hebei	26187922	0.963992	8.48264	0.896773	0.569885	0.0799598	0.0192925	0.9702	0.3442
C494	MA JIAO LV DOU	Hebei	29840510	0.969829	9.66577	0.897633	0.64709	0.121798	0.0264654	0.9722	0.3457
C495	HUAN LV DOU	Hebei	28903456	0.968003	9.36224	0.894578	0.616124	0.105534	0.0234503	0.9741	0.3459
C496	YE LV DOU	Hebei	29090436	0.96824	9.42281	0.897326	0.63002	0.111217	0.0246216	0.9707	0.343
C497	LV DOU	Hebei	29487108	0.967022	9.5513	0.897107	0.611276	0.103677	0.0233109	0.9758	0.3468
C498	HONG XIANG LV DOU	Hebei	28020882	0.971598	9.07637	0.901806	0.62327	0.102059	0.0221692	0.9726	0.3453
C499	MA DOU	Hebei	25001576	0.970477	8.09837	0.891927	0.513169	0.0652042	0.0169813	0.9713	0.3475
C500	MA QUE LIAN	Hebei	28357784	0.967011	9.18549	0.894009	0.60029	0.098603	0.0233792	0.9729	0.3442
C501	MA QUE DOU	Hebei	34449880	0.98549	11.1588	0.896842	0.781812	0.291411	0.0590906	0.9708	0.345
C502	MA LV DOU	Hebei	32913644	0.971569	10.6612	0.897379	0.710915	0.172046	0.0337517	0.9732	0.3468
C503	MA LV DOU	Hebei	35475552	0.971612	11.491	0.895785	0.76236	0.239616	0.0457739	0.9713	0.3432
C504	MA LI LV DOU	Hebei	28151232	0.973739	9.11859	0.892892	0.63683	0.117693	0.0260202	0.9726	0.3448
C505	MA QUE DOU	Hebei	23620670	0.97169	7.65107	0.888474	0.494918	0.0618104	0.0163727	0.9569	0.3486
C506	MA ZHAI LV DOU	Hebei	31184256	0.972617	10.101	0.899482	0.703635	0.172793	0.0335311	0.9556	0.3457
C507	NUO LV DOU	Hebei	28949618	0.975134	9.3772	0.893703	0.655948	0.137394	0.0287164	0.9542	0.3463
C508	HUA LV DOU	Hebei	28664096	0.970051	9.28471	0.891151	0.622433	0.1144	0.0250508	0.9545	0.3477
C509	MA SE LV DOU	Hebei	28090438	0.973683	9.0989	0.892889	0.63028	0.119134	0.0255508	0.956	0.3455
C510	YE SHENG LV DOU	Hebei	30514028	0.974446	9.88393	0.893433	0.670739	0.153529	0.030891	0.9595	0.3471
C511	XI LI MA LV DOU	Hebei	52075260	0.975251	16.8679	0.899987	0.863744	0.613586	0.2116	0.9582	0.3436
C512	HONG LV DOU	Hebei	21650670	0.973779	7.01296	0.885721	0.440967	0.0515266	0.0144864	0.9556	0.3469
C513	PAN WAN DOU	Hebei	26329446	0.973576	8.52849	0.891447	0.592574	0.0996539	0.0226396	0.9555	0.3461
C514	YE SHENG LV DOU	Hebei	29382196	0.973444	9.51732	0.892983	0.65015	0.133406	0.0278245	0.956	0.3454
C515	BA LV DOU	Hebei	24880296	0.968371	8.05909	0.891887	0.511418	0.0663576	0.0171378	0.9561	0.3487
C516	CAO DOU	Hebei	21919420	0.985456	7.10002	0.891877	0.518944	0.0682039	0.0172818	0.9671	0.3434
C517	XIN FU TOU	Hebei	27022132	0.984676	8.75286	0.905738	0.678587	0.137059	0.0262898	0.9649	0.3394
C518	SHAN JIAO LV DOU	Hebei	30761076	0.973914	9.96395	0.891912	0.679262	0.161506	0.0331843	0.9589	0.3471
C519	YE HEN DOU	Hebei	24232636	0.974776	7.8493	0.889574	0.526889	0.0726709	0.017951	0.9545	0.3448
C520	HUA LV DOU	Hebei	29961710	0.97512	9.70503	0.891087	0.67828	0.160897	0.0329315	0.958	0.3439
C521	QUAN LV DOU	Hebei	25793462	0.971832	8.35487	0.889984	0.560237	0.0874157	0.0210218	0.9541	0.3483
C522	MAN LV DOU	Hebei	33659778	0.976345	10.9029	0.898571	0.730814	0.21604	0.0435057	0.9603	0.3452
C523	HEI DA LV DOU	Chongqing	24455966	0.97418	7.92164	0.898236	0.546771	0.0790198	0.0194606	0.953	0.3441
C524	HENG LV DOU	Hebei	26594692	0.97524	8.6144	0.89378	0.596878	0.111806	0.0243253	0.9644	0.3481
C525	YE SHENG LV DOU	Hebei	24688716	0.974555	7.99703	0.888205	0.533665	0.0815687	0.0199264	0.9608	0.3506
C526	HENG LV DOU	Hebei	25375024	0.970785	8.21933	0.893108	0.561647	0.0860673	0.0206607	0.9547	0.3438
C527	SHAN XIA LV DOU	Hebei	31503584	0.977344	10.2045	0.922091	0.730697	0.180329	0.0305279	0.9582	0.3448
C528	HE LV DOU	Hebei	31153570	0.975604	10.0911	0.891979	0.690771	0.173769	0.0358631	0.9596	0.3482
C529	LV DOU	Jilin	25088448	0.972385	8.12651	0.889465	0.540007	0.079936	0.0191242	0.956	0.3501
C530	ZHU WEI BA LV DOU	Liaoning	40478182	0.975285	13.1115	0.897091	0.813305	0.370237	0.0800022	0.9588	0.3448
C531	HEI LV DOU	Liaoning	34359976	0.974843	11.1297	0.89605	0.739156	0.227062	0.0443934	0.9612	0.3446
C532	DANG LV DOU	Liaoning	25373950	0.97328	8.21899	0.89724	0.552846	0.0805648	0.0191898	0.9575	0.3481
C533	DA LV DOU	Hebei	30743272	0.974495	9.95819	0.900359	0.683267	0.152737	0.0305469	0.9605	0.3469
C534	YE LV DOU	Chongqing	27330590	0.973105	8.85277	0.907337	0.621014	0.102364	0.0219834	0.9583	0.3447
C535	YE LV DOU	Chongqing	29997600	0.974562	9.71665	0.89272	0.656562	0.145313	0.0320381	0.9613	0.3481
C536	DA LV DOU	Hebei	31363498	0.974305	10.1591	0.894593	0.686256	0.164763	0.0328624	0.9614	0.3486
C537	PO LV DOU	Chongqing	30679880	0.976194	9.93765	0.907215	0.710686	0.175912	0.0329576	0.9594	0.3442
C538	BAI LV DOU	Chongqing	29904730	0.974326	9.68657	0.891558	0.646576	0.146559	0.0325757	0.9619	0.3515
C539	BAN PAO DOU	Chongqing	29519016	0.971618	9.56163	0.899785	0.642811	0.127306	0.0273408	0.959	0.3449
C540	YE SHENG LV DOU	Hebei	27007140	0.974056	8.748	0.892936	0.600861	0.102993	0.0232945	0.9584	0.3446
C541	YE SHENG LV DOU	Hebei	24938908	0.972798	8.07807	0.890788	0.537842	0.0756598	0.0188297	0.9556	0.3461
C542	YE SHENG LV DOU	Hebei	27313240	0.972401	8.84715	0.889136	0.596441	0.101489	0.0232387	0.9578	0.3448
C543	YE SHENG LV DOU	Hebei	27130140	0.972805	8.78784	0.889452	0.594086	0.102592	0.023273	0.9614	0.3448
C544	YE SHENG LV DOU	Liaoning	27655354	0.97751	8.95797	0.891444	0.651894	0.133947	0.0287509	0.9658	0.3492
C545	LV DOU	Hebei	26156454	0.971982	8.47245	0.892494	0.567356	0.0893601	0.0208595	0.9592	0.3473
C546	PAO LV DOU	Chongqing	28850526	0.974041	9.3451	0.906675	0.644678	0.127011	0.0260071	0.9596	0.3462
C547	HUANG DA LV	Zhejiang	34018044	0.977788	11.0189	0.898589	0.754123	0.250815	0.0521539	0.9642	0.3427
C548	DA LV ZI	Zhejiang	29240418	0.974555	9.47139	0.893497	0.658309	0.146733	0.0318567	0.9597	0.3461
C549	DA MI LV	Hebei	31500492	0.975558	10.2035	0.898656	0.703305	0.186212	0.0375639	0.9641	0.3453
C550	JIAN LV DOU	Hebei	27119170	0.975041	8.78429	0.892335	0.615646	0.112705	0.0244894	0.9611	0.3447
C551	DA LV DOU	Hebei	26430060	0.975729	8.56108	0.891823	0.597789	0.103944	0.0229727	0.9592	0.3433
C552	HONG DA LV DOU	Hebei	32397200	0.974552	10.4939	0.895326	0.711552	0.194225	0.039036	0.9645	0.348
C553	DA LV DOU	Zhejiang	26533524	0.973005	8.59459	0.877592	0.572539	0.103251	0.0262197	0.9594	0.3452
C554	MA DA LV DOU	Hebei	28203082	0.970458	9.13538	0.909445	0.633317	0.118991	0.0231906	0.963	0.3464
C555	PO LV DOU	Zhejiang	35453472	0.972365	11.4839	0.900399	0.73095	0.214641	0.0423929	0.964	0.3523
C556	LV DOU	Hebei	29887148	0.970984	9.68088	0.899614	0.680913	0.154772	0.0321777	0.9588	0.347
C557	JIAN LV DOU	Inner Mongolia	24750488	0.972717	8.01704	0.893836	0.551846	0.0823038	0.0196433	0.9636	0.3458
C558	LV DOU	Shaanxi	29107918	0.972914	9.42847	0.902151	0.65309	0.136341	0.0276883	0.9669	0.3469

## Sheet: Table S2
Supplementary Table 2 Summary of variant calling in all accessions
Type	Region	Chr1	Chr2	Chr3	Chr4	Chr5	Chr6	Chr7	Chr8	Chr9	Chr10	Chr11
SNP	Intergenic	355392	189776	63439	136644	187383	313273	282234	307024	200469	91126	82708
	Exon	10072	5989	4007	4715	6444	9196	8221	9441	5599	3344	2964
	Intron	38538	22851	15198	14998	28496	33506	33327	32841	23007	11630	12712
	Non-synonymous SNPs	3713	3080	1830	1963	2763	3115	3645	4139	2652	1646	1269
	Synonymous SNPs	6428	2953	2207	2779	3724	6049	4628	5311	2972	1725	1717
	N/S (non-synonymous/synonymous) ratio	0.577629	1.04301	0.82918	0.706369	0.741944	0.514961	0.787597	0.779326	0.892328	0.954203	0.73908
	Significant difference (Frame_shift, Start_lost, Stop_gained, Stop_lost et al.)	218	150	82	107	150	193	242	246	118	76	65
	Ts/Tv (transition/transversion) ratio	1.93	1.96073	1.72287	1.97103	1.9849	1.98423	2.07743	2.00412	1.91166	1.9088	2.00014
	SNP number	410306	222575	83768	158614	223487	360316	328610	353982	233979	107015	99528
Indel	Deletion number	31829	16882	9454	13410	19813	27109	26915	27762	18334	8899	8640
	Insertion number	28518	14728	8915	12456	18236	24824	24029	26187	16263	8194	7858
	Intergenic	51724	26541	14501	21961	31540	44265	42962	45902	29394	14397	13446
	Exon	539	325	180	269	292	497	426	511	251	209	153
	Intron	7741	4571	3598	3459	6258	6986	7288	7070	4803	2484	2784
	Significant difference (Exon_lose, Frame_shift, Start_lost, Stop_gained, Stop_lost et al.)	407	249	134	202	223	378	341	390	184	167	118
	Indel number	62516	32867	19024	26740	39273	53582	52751	55497	36042	17612	17095

## Sheet: Table S3
Supplementary Table 3 Details of all large-effect variations
Chromosome	Mutation position	Variation type	Ref	Alt	Mutation type	Gene ID	Protein names	Biological process (GO)	Ccellular component (GO)	Molecular function (GO)	Gene ontology (GO)
1	171694	INDEL	C	CT	frameshift_variant	Vradi01g00130	-	-	-	-	-
1	507047	INDEL	C	CA	frameshift_variant	Vradi01g00330	Glucose-6-phosphate 1-epimerase (EC 5.1.3.15)	carbohydrate metabolic process [GO:0005975]	-	carbohydrate binding [GO:0030246]; glucose-6-phosphate 1-epimerase activity [GO:0047938]	carbohydrate binding [GO:0030246]; glucose-6-phosphate 1-epimerase activity [GO:0047938]; carbohydrate metabolic process [GO:0005975]
1	715733	INDEL	CCAGATTGCAAAAG	C	frameshift_variant	Vradi01g00410	-	-	-	-	-
1	812439	INDEL	AC	A	frameshift_variant	Vradi01g00510	polynucleotide 5'-hydroxyl-kinase NOL9 isoform X1	-	-	ATP binding [GO:0005524]; kinase activity [GO:0016301]	ATP binding [GO:0005524]; kinase activity [GO:0016301]
1	812510	INDEL	CT	C	frameshift_variant	Vradi01g00510	polynucleotide 5'-hydroxyl-kinase NOL9 isoform X1	-	-	ATP binding [GO:0005524]; kinase activity [GO:0016301]	ATP binding [GO:0005524]; kinase activity [GO:0016301]
1	855690	INDEL	TC	T	frameshift_variant	Vradi01g00540	Polynucleotide phosphorylase 1 (EC 2.7.7.8)	mRNA catabolic process [GO:0006402]; RNA processing [GO:0006396]	cytoplasm [GO:0005737]	nuclease activity [GO:0004518]; polyribonucleotide nucleotidyltransferase activity [GO:0004654]; RNA binding [GO:0003723]	cytoplasm [GO:0005737]; nuclease activity [GO:0004518]; polyribonucleotide nucleotidyltransferase activity [GO:0004654]; RNA binding [GO:0003723]; mRNA catabolic process [GO:0006402]; RNA processing [GO:0006396]
1	857425	INDEL	ATTCTTGTTGCGAGGTATACTAAT	A	frameshift_variant	Vradi01g00540	Polynucleotide phosphorylase 1 (EC 2.7.7.8)	mRNA catabolic process [GO:0006402]; RNA processing [GO:0006396]	cytoplasm [GO:0005737]	nuclease activity [GO:0004518]; polyribonucleotide nucleotidyltransferase activity [GO:0004654]; RNA binding [GO:0003723]	cytoplasm [GO:0005737]; nuclease activity [GO:0004518]; polyribonucleotide nucleotidyltransferase activity [GO:0004654]; RNA binding [GO:0003723]; mRNA catabolic process [GO:0006402]; RNA processing [GO:0006396]
1	857574	SNP	G	A	stop_gained	Vradi01g00540	Polynucleotide phosphorylase 1 (EC 2.7.7.8)	mRNA catabolic process [GO:0006402]; RNA processing [GO:0006396]	cytoplasm [GO:0005737]	nuclease activity [GO:0004518]; polyribonucleotide nucleotidyltransferase activity [GO:0004654]; RNA binding [GO:0003723]	cytoplasm [GO:0005737]; nuclease activity [GO:0004518]; polyribonucleotide nucleotidyltransferase activity [GO:0004654]; RNA binding [GO:0003723]; mRNA catabolic process [GO:0006402]; RNA processing [GO:0006396]
1	858122	INDEL	GAT	G	frameshift_variant	Vradi01g00540	Polynucleotide phosphorylase 1 (EC 2.7.7.8)	mRNA catabolic process [GO:0006402]; RNA processing [GO:0006396]	cytoplasm [GO:0005737]	nuclease activity [GO:0004518]; polyribonucleotide nucleotidyltransferase activity [GO:0004654]; RNA binding [GO:0003723]	cytoplasm [GO:0005737]; nuclease activity [GO:0004518]; polyribonucleotide nucleotidyltransferase activity [GO:0004654]; RNA binding [GO:0003723]; mRNA catabolic process [GO:0006402]; RNA processing [GO:0006396]
1	858615	INDEL	TG	T	frameshift_variant	Vradi01g00540	Polynucleotide phosphorylase 1 (EC 2.7.7.8)	mRNA catabolic process [GO:0006402]; RNA processing [GO:0006396]	cytoplasm [GO:0005737]	nuclease activity [GO:0004518]; polyribonucleotide nucleotidyltransferase activity [GO:0004654]; RNA binding [GO:0003723]	cytoplasm [GO:0005737]; nuclease activity [GO:0004518]; polyribonucleotide nucleotidyltransferase activity [GO:0004654]; RNA binding [GO:0003723]; mRNA catabolic process [GO:0006402]; RNA processing [GO:0006396]
1	867430	INDEL	TCGTGATGCTACTGATGACAAAGTTA	T	frameshift_variant	Vradi01g00550	Isocitrate dehydrogenase [NADP] (EC 1.1.1.42)	isocitrate metabolic process [GO:0006102]; tricarboxylic acid cycle [GO:0006099]	-	isocitrate dehydrogenase (NADP+) activity [GO:0004450]; magnesium ion binding [GO:0000287]; NAD binding [GO:0051287]	isocitrate dehydrogenase (NADP+) activity [GO:0004450]; magnesium ion binding [GO:0000287]; NAD binding [GO:0051287]; isocitrate metabolic process [GO:0006102]; tricarboxylic acid cycle [GO:0006099]
1	867485	SNP	T	G	splice_donor_variant	Vradi01g00550	Isocitrate dehydrogenase [NADP] (EC 1.1.1.42)	isocitrate metabolic process [GO:0006102]; tricarboxylic acid cycle [GO:0006099]	-	isocitrate dehydrogenase (NADP+) activity [GO:0004450]; magnesium ion binding [GO:0000287]; NAD binding [GO:0051287]	isocitrate dehydrogenase (NADP+) activity [GO:0004450]; magnesium ion binding [GO:0000287]; NAD binding [GO:0051287]; isocitrate metabolic process [GO:0006102]; tricarboxylic acid cycle [GO:0006099]
1	869807	INDEL	G	GA	frameshift_variant	Vradi01g00550	Isocitrate dehydrogenase [NADP] (EC 1.1.1.42)	isocitrate metabolic process [GO:0006102]; tricarboxylic acid cycle [GO:0006099]	-	isocitrate dehydrogenase (NADP+) activity [GO:0004450]; magnesium ion binding [GO:0000287]; NAD binding [GO:0051287]	isocitrate dehydrogenase (NADP+) activity [GO:0004450]; magnesium ion binding [GO:0000287]; NAD binding [GO:0051287]; isocitrate metabolic process [GO:0006102]; tricarboxylic acid cycle [GO:0006099]
1	869847	SNP	C	T	stop_gained	Vradi01g00550	Isocitrate dehydrogenase [NADP] (EC 1.1.1.42)	isocitrate metabolic process [GO:0006102]; tricarboxylic acid cycle [GO:0006099]	-	isocitrate dehydrogenase (NADP+) activity [GO:0004450]; magnesium ion binding [GO:0000287]; NAD binding [GO:0051287]	isocitrate dehydrogenase (NADP+) activity [GO:0004450]; magnesium ion binding [GO:0000287]; NAD binding [GO:0051287]; isocitrate metabolic process [GO:0006102]; tricarboxylic acid cycle [GO:0006099]
1	869875	INDEL	GA	G	frameshift_variant	Vradi01g00550	Isocitrate dehydrogenase [NADP] (EC 1.1.1.42)	isocitrate metabolic process [GO:0006102]; tricarboxylic acid cycle [GO:0006099]	-	isocitrate dehydrogenase (NADP+) activity [GO:0004450]; magnesium ion binding [GO:0000287]; NAD binding [GO:0051287]	isocitrate dehydrogenase (NADP+) activity [GO:0004450]; magnesium ion binding [GO:0000287]; NAD binding [GO:0051287]; isocitrate metabolic process [GO:0006102]; tricarboxylic acid cycle [GO:0006099]
1	870047	INDEL	CTTGCTATGTATAATGTTGATGAGGTTTGCTTCATTTAATAT	C	frameshift_variant&splice_donor_variant	Vradi01g00550	Isocitrate dehydrogenase [NADP] (EC 1.1.1.42)	isocitrate metabolic process [GO:0006102]; tricarboxylic acid cycle [GO:0006099]	-	isocitrate dehydrogenase (NADP+) activity [GO:0004450]; magnesium ion binding [GO:0000287]; NAD binding [GO:0051287]	isocitrate dehydrogenase (NADP+) activity [GO:0004450]; magnesium ion binding [GO:0000287]; NAD binding [GO:0051287]; isocitrate metabolic process [GO:0006102]; tricarboxylic acid cycle [GO:0006099]
1	905752	INDEL	ATCCCATATGAC	A	frameshift_variant	Vradi01g00570	transcription factor MYB118-like	-	nucleus [GO:0005634]	-	nucleus [GO:0005634]
1	1131252	INDEL	AT	A	frameshift_variant	Vradi01g00670	Phospholipid-transporting ATPase (EC 7.6.2.1)	phospholipid transport [GO:0015914]	integral component of membrane [GO:0016021]	ATPase-coupled intramembrane lipid transporter activity [GO:0140326]; ATP binding [GO:0005524]; magnesium ion binding [GO:0000287]	integral component of membrane [GO:0016021]; ATP binding [GO:0005524]; ATPase-coupled intramembrane lipid transporter activity [GO:0140326]; magnesium ion binding [GO:0000287]; phospholipid transport [GO:0015914]
1	1131278	SNP	T	G	splice_donor_variant	Vradi01g00670	Phospholipid-transporting ATPase (EC 7.6.2.1)	phospholipid transport [GO:0015914]	integral component of membrane [GO:0016021]	ATPase-coupled intramembrane lipid transporter activity [GO:0140326]; ATP binding [GO:0005524]; magnesium ion binding [GO:0000287]	integral component of membrane [GO:0016021]; ATP binding [GO:0005524]; ATPase-coupled intramembrane lipid transporter activity [GO:0140326]; magnesium ion binding [GO:0000287]; phospholipid transport [GO:0015914]
1	1131378	INDEL	CA	C	frameshift_variant	Vradi01g00670	Phospholipid-transporting ATPase (EC 7.6.2.1)	phospholipid transport [GO:0015914]	integral component of membrane [GO:0016021]	ATPase-coupled intramembrane lipid transporter activity [GO:0140326]; ATP binding [GO:0005524]; magnesium ion binding [GO:0000287]	integral component of membrane [GO:0016021]; ATP binding [GO:0005524]; ATPase-coupled intramembrane lipid transporter activity [GO:0140326]; magnesium ion binding [GO:0000287]; phospholipid transport [GO:0015914]
1	1131418	INDEL	C	CAA	frameshift_variant	Vradi01g00670	Phospholipid-transporting ATPase (EC 7.6.2.1)	phospholipid transport [GO:0015914]	integral component of membrane [GO:0016021]	ATPase-coupled intramembrane lipid transporter activity [GO:0140326]; ATP binding [GO:0005524]; magnesium ion binding [GO:0000287]	integral component of membrane [GO:0016021]; ATP binding [GO:0005524]; ATPase-coupled intramembrane lipid transporter activity [GO:0140326]; magnesium ion binding [GO:0000287]; phospholipid transport [GO:0015914]
1	1131420	INDEL	G	GGA	frameshift_variant	Vradi01g00670	Phospholipid-transporting ATPase (EC 7.6.2.1)	phospholipid transport [GO:0015914]	integral component of membrane [GO:0016021]	ATPase-coupled intramembrane lipid transporter activity [GO:0140326]; ATP binding [GO:0005524]; magnesium ion binding [GO:0000287]	integral component of membrane [GO:0016021]; ATP binding [GO:0005524]; ATPase-coupled intramembrane lipid transporter activity [GO:0140326]; magnesium ion binding [GO:0000287]; phospholipid transport [GO:0015914]
1	1304971	INDEL	A	AC	splice_donor_variant	Vradi01g00730	uncharacterized protein LOC106771695	positive regulation of leaf senescence [GO:1900057]	integral component of mitochondrial outer membrane [GO:0031307]	voltage-gated anion channel activity [GO:0008308]	integral component of mitochondrial outer membrane [GO:0031307]; voltage-gated anion channel activity [GO:0008308]; positive regulation of leaf senescence [GO:1900057]
1	1322528	INDEL	A	ATAAG	frameshift_variant	Vradi01g00750	GDSL esterase/lipase At3g27950	-	integral component of membrane [GO:0016021]	hydrolase activity, acting on ester bonds [GO:0016788]	integral component of membrane [GO:0016021]; hydrolase activity, acting on ester bonds [GO:0016788]
1	1374897	SNP	C	T	stop_gained	Vradi01g00800	histone-lysine N-methyltransferase, H3 lysine-9 specific SUVH5-like	-	nucleus [GO:0005634]	histone-lysine N-methyltransferase activity [GO:0018024]; zinc ion binding [GO:0008270]	nucleus [GO:0005634]; histone-lysine N-methyltransferase activity [GO:0018024]; zinc ion binding [GO:0008270]
1	1387080	INDEL	T	TGA	frameshift_variant	Vradi01g00820	-	-	-	-	-
1	1387081	INDEL	*	GA	frameshift_variant	Vradi01g00820	-	-	-	-	-
1	1387087	INDEL	AGT	A	frameshift_variant	Vradi01g00820	-	-	-	-	-
1	1387180	INDEL	TAACATTACAAGCATGTGAACAAGCTTTACCAGCAGC	T	exon_loss_variant	Vradi01g00820	-	-	-	-	-
1	1682046	INDEL	TC	T	frameshift_variant	Vradi01g00990	RING-H2 finger protein ATL46-like	-	integral component of membrane [GO:0016021]	-	integral component of membrane [GO:0016021]
1	1874050	INDEL	TG	T	frameshift_variant	Vradi01g01140	-	-	-	-	-
1	1924623	INDEL	AG	A	frameshift_variant	Vradi01g01170	zinc finger AN1 domain-containing stress-associated protein 12	-	-	zinc ion binding [GO:0008270]	zinc ion binding [GO:0008270]
1	1948689	SNP	C	T	splice_acceptor_variant	Vradi01g01190	CRM-domain containing factor CFM2, chloroplastic	-	-	RNA binding [GO:0003723]	RNA binding [GO:0003723]
1	1967671	INDEL	TCTCTCAGCAG	T	frameshift_variant	Vradi01g01200	-	-	-	-	-
1	2087654	INDEL	A	ACTCAGACAGCAAAACATCCTTT	frameshift_variant	Vradi01g01210	Dirigent protein	-	apoplast [GO:0048046]	-	apoplast [GO:0048046]
1	2087657	SNP	*	C	frameshift_variant	Vradi01g01210	Dirigent protein	-	apoplast [GO:0048046]	-	apoplast [GO:0048046]
1	2087660	SNP	*	A	frameshift_variant	Vradi01g01210	Dirigent protein	-	apoplast [GO:0048046]	-	apoplast [GO:0048046]
1	2087665	SNP	*	A	frameshift_variant	Vradi01g01210	Dirigent protein	-	apoplast [GO:0048046]	-	apoplast [GO:0048046]
1	2087670	SNP	*	A	frameshift_variant	Vradi01g01210	Dirigent protein	-	apoplast [GO:0048046]	-	apoplast [GO:0048046]
1	2179642	SNP	C	G	splice_donor_variant	Vradi01g01260	uncharacterized protein LOC106764742	-	CCR4-NOT complex [GO:0030014]	ubiquitin-protein transferase activity [GO:0004842]	CCR4-NOT complex [GO:0030014]; ubiquitin-protein transferase activity [GO:0004842]
1	2183688	INDEL	GT	G	frameshift_variant	Vradi01g01270	paired amphipathic helix protein Sin3-like 2	-	nucleus [GO:0005634]	transcription corepressor activity [GO:0003714]	nucleus [GO:0005634]; transcription corepressor activity [GO:0003714]
1	2223506	SNP	T	C	start_lost	Vradi01g01290	ABC transporter B family member 18-like	-	integral component of membrane [GO:0016021]; nucleus [GO:0005634]	ATPase-coupled transmembrane transporter activity [GO:0042626]; ATP binding [GO:0005524]; transcription corepressor activity [GO:0003714]	integral component of membrane [GO:0016021]; nucleus [GO:0005634]; ATP binding [GO:0005524]; ATPase-coupled transmembrane transporter activity [GO:0042626]; transcription corepressor activity [GO:0003714]
1	2307564	INDEL	AAATTTCCCTGTATTGCTGTTTTAAACTCACCCTCGATT	A	frameshift_variant	Vradi01g01340	Midasin	ribosomal large subunit assembly [GO:0000027]	nucleus [GO:0005634]	ATPase activity [GO:0016887]; ATP binding [GO:0005524]	nucleus [GO:0005634]; ATP binding [GO:0005524]; ATPase activity [GO:0016887]; ribosomal large subunit assembly [GO:0000027]
1	2308348	INDEL	TC	T	frameshift_variant	Vradi01g01340	Midasin	ribosomal large subunit assembly [GO:0000027]	nucleus [GO:0005634]	ATPase activity [GO:0016887]; ATP binding [GO:0005524]	nucleus [GO:0005634]; ATP binding [GO:0005524]; ATPase activity [GO:0016887]; ribosomal large subunit assembly [GO:0000027]
1	2809639	SNP	G	A	splice_donor_variant	Vradi01g01570	AAA-ATPase ASD, mitochondrial isoform X2	-	-	ATPase activity [GO:0016887]; ATP binding [GO:0005524]	ATP binding [GO:0005524]; ATPase activity [GO:0016887]
1	2830686	INDEL	TTA	T	frameshift_variant	Vradi01g01580	-	-	-	-	-
1	2884545	INDEL	GGA	G	frameshift_variant	Vradi01g01610	-	-	-	-	-
1	2884549	INDEL	TGG	T	frameshift_variant	Vradi01g01610	-	-	-	-	-
1	2884555	INDEL	TCG	T	frameshift_variant	Vradi01g01610	-	-	-	-	-
1	2884560	INDEL	TAA	T	frameshift_variant	Vradi01g01610	-	-	-	-	-
1	2884563	INDEL	CAATGAGAAGAAAA	C	frameshift_variant	Vradi01g01610	-	-	-	-	-
1	2908763	INDEL	G	GTATA	splice_donor_variant	Vradi01g01630	Procollagen-proline 4-dioxygenase (EC 1.14.11.2)	-	endoplasmic reticulum membrane [GO:0005789]	iron ion binding [GO:0005506]; L-ascorbic acid binding [GO:0031418]; procollagen-proline 4-dioxygenase activity [GO:0004656]	endoplasmic reticulum membrane [GO:0005789]; iron ion binding [GO:0005506]; L-ascorbic acid binding [GO:0031418]; procollagen-proline 4-dioxygenase activity [GO:0004656]
1	3325106	SNP	A	G	splice_donor_variant	Vradi01g01850	transcription factor MYB16	-	nucleus [GO:0005634]	-	nucleus [GO:0005634]
1	3408286	INDEL	AG	A	frameshift_variant	Vradi01g01880	polypyrimidine tract-binding protein homolog 1-like	-	-	RNA binding [GO:0003723]	RNA binding [GO:0003723]
1	3408419	INDEL	CCAGA	C	frameshift_variant	Vradi01g01880	polypyrimidine tract-binding protein homolog 1-like	-	-	RNA binding [GO:0003723]	RNA binding [GO:0003723]
1	3408426	INDEL	GT	G	frameshift_variant	Vradi01g01880	polypyrimidine tract-binding protein homolog 1-like	-	-	RNA binding [GO:0003723]	RNA binding [GO:0003723]
1	3408430	INDEL	TA	T	frameshift_variant	Vradi01g01880	polypyrimidine tract-binding protein homolog 1-like	-	-	RNA binding [GO:0003723]	RNA binding [GO:0003723]
1	3408458	INDEL	TCAGG	T	frameshift_variant	Vradi01g01880	polypyrimidine tract-binding protein homolog 1-like	-	-	RNA binding [GO:0003723]	RNA binding [GO:0003723]
1	3408505	SNP	G	T	splice_donor_variant	Vradi01g01880	polypyrimidine tract-binding protein homolog 1-like	-	-	RNA binding [GO:0003723]	RNA binding [GO:0003723]
1	3411886	INDEL	AC	A	frameshift_variant	Vradi01g01880	polypyrimidine tract-binding protein homolog 1-like	-	-	RNA binding [GO:0003723]	RNA binding [GO:0003723]
1	3411957	SNP	C	T	stop_gained	Vradi01g01880	polypyrimidine tract-binding protein homolog 1-like	-	-	RNA binding [GO:0003723]	RNA binding [GO:0003723]
1	3411961	INDEL	C	CTT	frameshift_variant	Vradi01g01880	polypyrimidine tract-binding protein homolog 1-like	-	-	RNA binding [GO:0003723]	RNA binding [GO:0003723]
1	3575461	INDEL	TATTACC	T	frameshift_variant&splice_donor_variant	Vradi01g01890	uncharacterized protein LOC106778383 isoform X2	-	-	-	-
1	3578945	SNP	G	A	stop_gained	Vradi01g01890	uncharacterized protein LOC106778383 isoform X2	-	-	-	-
1	4261401	INDEL	AG	A	frameshift_variant	Vradi01g02030	-	-	-	-	-
1	4412923	SNP	A	C	splice_acceptor_variant	Vradi01g02120	THO complex subunit 2	mRNA export from nucleus [GO:0006406]; mRNA processing [GO:0006397]	THO complex [GO:0000347]	-	THO complex [GO:0000347]; mRNA export from nucleus [GO:0006406]; mRNA processing [GO:0006397]
1	4467438	SNP	G	A	stop_gained	Vradi01g02150	IRK-interacting protein	-	-	-	-
1	4523259	INDEL	G	GT	frameshift_variant	Vradi01g02220	Poly(A) polymerase (EC 2.7.7.19)	mRNA processing [GO:0006397]; RNA 3'-end processing [GO:0031123]; RNA polyadenylation [GO:0043631]	nucleus [GO:0005634]	ATP binding [GO:0005524]; metal ion binding [GO:0046872]; polynucleotide adenylyltransferase activity [GO:0004652]; RNA binding [GO:0003723]	nucleus [GO:0005634]; ATP binding [GO:0005524]; metal ion binding [GO:0046872]; polynucleotide adenylyltransferase activity [GO:0004652]; RNA binding [GO:0003723]; mRNA processing [GO:0006397]; RNA 3'-end processing [GO:0031123]; RNA polyadenylation [GO:0043631]
1	4530441	SNP	G	C	start_lost	Vradi01g02240	pentatricopeptide repeat-containing protein At3g61520, mitochondrial	-	-	-	-
1	4530448	SNP	C	T	stop_gained	Vradi01g02240	pentatricopeptide repeat-containing protein At3g61520, mitochondrial	-	-	-	-
1	4530937	SNP	G	T	stop_gained	Vradi01g02240	pentatricopeptide repeat-containing protein At3g61520, mitochondrial	-	-	-	-
1	4546847	INDEL	TG	T	frameshift_variant	Vradi01g02260	DExH-box ATP-dependent RNA helicase DExH3	-	-	ATP binding [GO:0005524]; RNA binding [GO:0003723]; RNA helicase activity [GO:0003724]	ATP binding [GO:0005524]; RNA binding [GO:0003723]; RNA helicase activity [GO:0003724]
1	4578225	INDEL	TC	T	frameshift_variant	Vradi01g02290	eukaryotic peptide chain release factor GTP-binding subunit ERF3A	translation [GO:0006412]	-	GTPase activity [GO:0003924]; GTP binding [GO:0005525]	GTP binding [GO:0005525]; GTPase activity [GO:0003924]; translation [GO:0006412]
1	4594892	INDEL	ACT	A	frameshift_variant	Vradi01g02310	pre-mRNA-splicing factor SPF27 homolog	mRNA processing [GO:0006397]; RNA splicing [GO:0008380]	nucleus [GO:0005634]	-	nucleus [GO:0005634]; mRNA processing [GO:0006397]; RNA splicing [GO:0008380]
1	4594897	INDEL	G	GTA	frameshift_variant	Vradi01g02310	pre-mRNA-splicing factor SPF27 homolog	mRNA processing [GO:0006397]; RNA splicing [GO:0008380]	nucleus [GO:0005634]	-	nucleus [GO:0005634]; mRNA processing [GO:0006397]; RNA splicing [GO:0008380]
1	4594933	SNP	G	C	stop_gained	Vradi01g02310	pre-mRNA-splicing factor SPF27 homolog	mRNA processing [GO:0006397]; RNA splicing [GO:0008380]	nucleus [GO:0005634]	-	nucleus [GO:0005634]; mRNA processing [GO:0006397]; RNA splicing [GO:0008380]
1	4618032	SNP	C	A	stop_gained	Vradi01g02340	actin-interacting protein 1-2	-	-	-	-
1	4698435	SNP	G	T	stop_gained	Vradi01g02440	Eukaryotic translation initiation factor 3 subunit C (eIF3c) (Eukaryotic translation initiation factor 3 subunit 8) (eIF3 p110)	formation of cytoplasmic translation initiation complex [GO:0001732]	eukaryotic 43S preinitiation complex [GO:0016282]; eukaryotic 48S preinitiation complex [GO:0033290]; eukaryotic translation initiation factor 3 complex [GO:0005852]	translation initiation factor activity [GO:0003743]; translation initiation factor binding [GO:0031369]	eukaryotic 43S preinitiation complex [GO:0016282]; eukaryotic 48S preinitiation complex [GO:0033290]; eukaryotic translation initiation factor 3 complex [GO:0005852]; translation initiation factor activity [GO:0003743]; translation initiation factor binding [GO:0031369]; formation of cytoplasmic translation initiation complex [GO:0001732]
1	4725984	INDEL	C	CGGTT	frameshift_variant	Vradi01g02460	golgin candidate 2	Golgi organization [GO:0007030]	Golgi apparatus [GO:0005794]; integral component of membrane [GO:0016021]	-	Golgi apparatus [GO:0005794]; integral component of membrane [GO:0016021]; Golgi organization [GO:0007030]
1	4763550	INDEL	ATTTTCAGTATCGG	A	splice_acceptor_variant	Vradi01g02540	uncharacterized protein LOC106773183 isoform X1	-	integral component of membrane [GO:0016021]	-	integral component of membrane [GO:0016021]
1	4805307	INDEL	TGATCCAGAGCTTCATCATAGTACCGCTTGGCTAGATGAAGGTCA	T	frameshift_variant	Vradi01g02590	ERAD-associated E3 ubiquitin-protein ligase component HRD3A	-	-	-	-
1	4805354	INDEL	TGGAAGTCCTTGACCATGCTCATGCATGTATCCAA	T	frameshift_variant	Vradi01g02590	ERAD-associated E3 ubiquitin-protein ligase component HRD3A	-	-	-	-
1	4820144	INDEL	CAT	C	frameshift_variant	Vradi01g02610	uncharacterized protein At3g17950 isoform X1	-	-	-	-
1	4824309	INDEL	TACAC	T	splice_donor_variant	Vradi01g02620	uncharacterized protein LOC106773143	-	integral component of membrane [GO:0016021]	-	integral component of membrane [GO:0016021]
1	4829140	INDEL	TGCAGAAGTGTA	T	frameshift_variant	Vradi01g02640	uncharacterized protein LOC106770839 isoform X7	-	-	-	-
1	4829154	INDEL	AAATT	A	frameshift_variant	Vradi01g02640	uncharacterized protein LOC106770839 isoform X7	-	-	-	-
1	4894479	INDEL	CT	C	frameshift_variant	Vradi01g02690	-	-	-	-	-
1	4894481	INDEL	CTT	C	frameshift_variant	Vradi01g02690	-	-	-	-	-
1	4896048	INDEL	T	TGCCCATGATGGTCATCTTGA	frameshift_variant&stop_gained	Vradi01g02690	-	-	-	-	-
1	4896789	INDEL	GTCTGGGAGAACGCGTA	G	frameshift_variant	Vradi01g02690	-	-	-	-	-
1	4896867	INDEL	CAA	C	frameshift_variant	Vradi01g02690	-	-	-	-	-
1	4896892	INDEL	TTC	T	frameshift_variant	Vradi01g02690	-	-	-	-	-
1	4897808	INDEL	C	CA	frameshift_variant	Vradi01g02700	-	-	-	-	-
1	4897818	INDEL	C	CATCACTG	frameshift_variant&stop_gained	Vradi01g02700	-	-	-	-	-
1	4897862	INDEL	A	AACCT	frameshift_variant&stop_gained	Vradi01g02700	-	-	-	-	-
1	4911357	SNP	A	C	splice_acceptor_variant	Vradi01g02710	Acid phosphatase (EC 3.1.3.2)	-	-	acid phosphatase activity [GO:0003993]; metal ion binding [GO:0046872]	acid phosphatase activity [GO:0003993]; metal ion binding [GO:0046872]
1	4922382	INDEL	C	CG	frameshift_variant	Vradi01g02730	uncharacterized protein LOC106764470	-	integral component of membrane [GO:0016021]	-	integral component of membrane [GO:0016021]
1	4922384	INDEL	A	ACGCCG	frameshift_variant	Vradi01g02730	uncharacterized protein LOC106764470	-	integral component of membrane [GO:0016021]	-	integral component of membrane [GO:0016021]
1	4922389	SNP	*	G	frameshift_variant	Vradi01g02730	uncharacterized protein LOC106764470	-	integral component of membrane [GO:0016021]	-	integral component of membrane [GO:0016021]
1	4956117	SNP	G	A	stop_gained	Vradi01g02760	uncharacterized protein LOC106780524	-	-	-	-
1	4956168	SNP	G	A	stop_gained	Vradi01g02760	uncharacterized protein LOC106780524	-	-	-	-
1	4956261	INDEL	C	CT	frameshift_variant	Vradi01g02760	uncharacterized protein LOC106780524	-	-	-	-
1	4956330	SNP	C	G	splice_acceptor_variant	Vradi01g02760	uncharacterized protein LOC106780524	-	-	-	-
1	5030093	INDEL	A	ACAATGGTGGTGGT	frameshift_variant	Vradi01g02860	uncharacterized protein LOC106763623	-	-	-	-
1	5030094	SNP	*	C	frameshift_variant	Vradi01g02860	uncharacterized protein LOC106763623	-	-	-	-
1	5034948	INDEL	TG	T	frameshift_variant	Vradi01g02870	kinesin-like protein KIN-13A	-	-	-	-
1	5136225	INDEL	G	GTA	frameshift_variant	Vradi01g02910	uncharacterized protein LOC106772948	mitochondrial cytochrome c oxidase assembly [GO:0033617]	mitochondrion [GO:0005739]	-	mitochondrion [GO:0005739]; mitochondrial cytochrome c oxidase assembly [GO:0033617]
1	5191139	INDEL	GA	G	frameshift_variant	Vradi01g02950	-	-	-	-	-
1	5191154	INDEL	GGATTCCATATA	G	frameshift_variant	Vradi01g02950	-	-	-	-	-
1	5228044	INDEL	TGTGTGC	T	frameshift_variant&splice_donor_variant	Vradi01g02980	-	-	-	-	-
1	5228435	INDEL	G	GGTAC	frameshift_variant	Vradi01g02980	-	-	-	-	-
1	5299883	SNP	T	A	splice_donor_variant	Vradi01g03040	methyl-CpG-binding domain-containing protein 2 isoform X2	-	nucleus [GO:0005634]	DNA binding [GO:0003677]; zinc ion binding [GO:0008270]	nucleus [GO:0005634]; DNA binding [GO:0003677]; zinc ion binding [GO:0008270]
1	5559870	INDEL	T	TAA	frameshift_variant	Vradi01g03460	Arginyl-tRNA synthetase (EC 6.1.1.19)	arginyl-tRNA aminoacylation [GO:0006420]	cytoplasm [GO:0005737]	arginine-tRNA ligase activity [GO:0004814]; ATP binding [GO:0005524]	cytoplasm [GO:0005737]; arginine-tRNA ligase activity [GO:0004814]; ATP binding [GO:0005524]; arginyl-tRNA aminoacylation [GO:0006420]
1	5610595	SNP	A	G	splice_donor_variant	Vradi01g03500	probable glutamate carboxypeptidase LAMP1	-	-	carboxypeptidase activity [GO:0004180]	carboxypeptidase activity [GO:0004180]
1	5673662	SNP	T	G	splice_acceptor_variant	Vradi01g03560	receptor-like protein kinase 5	-	integral component of membrane [GO:0016021]	ATP binding [GO:0005524]; protein kinase activity [GO:0004672]	integral component of membrane [GO:0016021]; ATP binding [GO:0005524]; protein kinase activity [GO:0004672]
1	5685269	INDEL	TG	T	frameshift_variant	Vradi01g03570	mitochondrial import inner membrane translocase subunit TIM17-2	-	-	-	-
1	5696777	INDEL	GAGGTAATTTTATTTTTCTTGTTTTTACTATTCTAATTGCCACATGATGGAGTTATTTTCAAATTGTATGATTTAATGGGTTCCTCATCATCATTATTATTTTAGACTGATTATCTTGACTGTTTACTAAAATC	G	frameshift_variant&splice_donor_variant	Vradi01g03580	-	-	-	-	-
1	5697084	SNP	G	T	stop_gained	Vradi01g03580	-	-	-	-	-
1	5697171	INDEL	AAGGTACTGTTTTTGCCGCTAGCTTTTCTTCTCATGTTAGAATTGTAACTTCTTTTATCTGCATGCTAAGCTTGTTTGCATTGATTTTTACTTTGT	A	frameshift_variant&splice_donor_variant	Vradi01g03580	-	-	-	-	-
1	5697325	INDEL	AAGGTACGTTAAAGTATTTTACAAACTTGGTCGCATTGATAAATGTTATTTATTTAAATTTGTTGTATTACTTTTTCGTCAATGATAGTAATTTATAATTCTTATTAATGTTTTTGCTACTATACCATATTCATTATATTCTTATATGCAATGGTTATTTACTAATTTAAGTATTATATTTTCAAC	A	frameshift_variant&splice_donor_variant	Vradi01g03580	-	-	-	-	-
1	5697576	INDEL	GCCGGTAAGTTGCAGTAAAGTTTGTGTATTATTTGTTTATT	G	splice_donor_variant	Vradi01g03580	-	-	-	-	-
1	5730810	INDEL	A	AATCACAGAATTGTGACTTCTTT	frameshift_variant	Vradi01g03620	putative ABC transporter B family member 8	-	integral component of membrane [GO:0016021]	ATPase activity [GO:0016887]; ATPase-coupled transmembrane transporter activity [GO:0042626]; ATP binding [GO:0005524]	integral component of membrane [GO:0016021]; ATP binding [GO:0005524]; ATPase activity [GO:0016887]; ATPase-coupled transmembrane transporter activity [GO:0042626]
1	5730816	INDEL	GC	G	frameshift_variant	Vradi01g03620	putative ABC transporter B family member 8	-	integral component of membrane [GO:0016021]	ATPase activity [GO:0016887]; ATPase-coupled transmembrane transporter activity [GO:0042626]; ATP binding [GO:0005524]	integral component of membrane [GO:0016021]; ATP binding [GO:0005524]; ATPase activity [GO:0016887]; ATPase-coupled transmembrane transporter activity [GO:0042626]
1	5730824	INDEL	AAC	A	frameshift_variant	Vradi01g03620	putative ABC transporter B family member 8	-	integral component of membrane [GO:0016021]	ATPase activity [GO:0016887]; ATPase-coupled transmembrane transporter activity [GO:0042626]; ATP binding [GO:0005524]	integral component of membrane [GO:0016021]; ATP binding [GO:0005524]; ATPase activity [GO:0016887]; ATPase-coupled transmembrane transporter activity [GO:0042626]
1	5730832	INDEL	GGATAAGACTGCGCATGCTGGAGAATATC	G	frameshift_variant	Vradi01g03620	putative ABC transporter B family member 8	-	integral component of membrane [GO:0016021]	ATPase activity [GO:0016887]; ATPase-coupled transmembrane transporter activity [GO:0042626]; ATP binding [GO:0005524]	integral component of membrane [GO:0016021]; ATP binding [GO:0005524]; ATPase activity [GO:0016887]; ATPase-coupled transmembrane transporter activity [GO:0042626]
1	5731276	INDEL	C	CTTAGAA	stop_gained	Vradi01g03620	putative ABC transporter B family member 8	-	integral component of membrane [GO:0016021]	ATPase activity [GO:0016887]; ATPase-coupled transmembrane transporter activity [GO:0042626]; ATP binding [GO:0005524]	integral component of membrane [GO:0016021]; ATP binding [GO:0005524]; ATPase activity [GO:0016887]; ATPase-coupled transmembrane transporter activity [GO:0042626]
1	5759727	SNP	C	T	stop_gained	Vradi01g03650	SNW/SKI-interacting protein	mRNA splicing, via spliceosome [GO:0000398]	spliceosomal complex [GO:0005681]	-	spliceosomal complex [GO:0005681]; mRNA splicing, via spliceosome [GO:0000398]
1	5840414	INDEL	TA	T	frameshift_variant	Vradi01g03710	uncharacterized protein LOC106771672 isoform X2	-	-	-	-
1	5840748	SNP	G	C	splice_donor_variant	Vradi01g03710	uncharacterized protein LOC106771672 isoform X2	-	-	-	-
1	6162691	SNP	G	T	splice_donor_variant	Vradi01g03890	uncharacterized protein LOC106772149 isoform X1	regulation of transcription, DNA-templated [GO:0006355]	nucleus [GO:0005634]	metal ion binding [GO:0046872]; RNA binding [GO:0003723]	nucleus [GO:0005634]; metal ion binding [GO:0046872]; RNA binding [GO:0003723]; regulation of transcription, DNA-templated [GO:0006355]
1	6189301	INDEL	TG	T	frameshift_variant	Vradi01g03930	AUGMIN subunit 1	cell division [GO:0051301]; spindle assembly [GO:0051225]	cytoplasm [GO:0005737]; HAUS complex [GO:0070652]; microtubule [GO:0005874]	-	cytoplasm [GO:0005737]; HAUS complex [GO:0070652]; microtubule [GO:0005874]; cell division [GO:0051301]; spindle assembly [GO:0051225]
1	6189492	INDEL	T	TA	frameshift_variant	Vradi01g03930	AUGMIN subunit 1	cell division [GO:0051301]; spindle assembly [GO:0051225]	cytoplasm [GO:0005737]; HAUS complex [GO:0070652]; microtubule [GO:0005874]	-	cytoplasm [GO:0005737]; HAUS complex [GO:0070652]; microtubule [GO:0005874]; cell division [GO:0051301]; spindle assembly [GO:0051225]
1	6216024	INDEL	A	AGAGGG	frameshift_variant	Vradi01g03970	-	-	-	-	-
1	6216036	INDEL	GAA	G	frameshift_variant	Vradi01g03970	-	-	-	-	-
1	6349653	INDEL	CTCTCTCTA	C	frameshift_variant	Vradi01g04060	-	-	-	-	-
1	6349864	INDEL	TTC	T	frameshift_variant	Vradi01g04050	uncharacterized protein LOC106773619 isoform X1	-	-	ATPase activity [GO:0016887]; ATP binding [GO:0005524]	ATP binding [GO:0005524]; ATPase activity [GO:0016887]
1	6349939	SNP	C	T	stop_gained	Vradi01g04050	uncharacterized protein LOC106773619 isoform X1	-	-	ATPase activity [GO:0016887]; ATP binding [GO:0005524]	ATP binding [GO:0005524]; ATPase activity [GO:0016887]
1	6514511	INDEL	T	TA	frameshift_variant	Vradi01g04210	DNA mismatch repair protein MSH7	mismatch repair [GO:0006298]	-	ATP binding [GO:0005524]; mismatched DNA binding [GO:0030983]	ATP binding [GO:0005524]; mismatched DNA binding [GO:0030983]; mismatch repair [GO:0006298]
1	6514586	INDEL	AG	A	frameshift_variant	Vradi01g04210	DNA mismatch repair protein MSH7	mismatch repair [GO:0006298]	-	ATP binding [GO:0005524]; mismatched DNA binding [GO:0030983]	ATP binding [GO:0005524]; mismatched DNA binding [GO:0030983]; mismatch repair [GO:0006298]
1	6523136	INDEL	G	GAT	frameshift_variant	Vradi01g04210	DNA mismatch repair protein MSH7	mismatch repair [GO:0006298]	-	ATP binding [GO:0005524]; mismatched DNA binding [GO:0030983]	ATP binding [GO:0005524]; mismatched DNA binding [GO:0030983]; mismatch repair [GO:0006298]
1	6532375	INDEL	TC	T	frameshift_variant	Vradi01g04230	trihelix transcription factor ASIL2	-	-	-	-
1	6628665	INDEL	CG	C	frameshift_variant	Vradi01g04280	uncharacterized protein LOC106758158	-	-	-	-
1	6628674	INDEL	TCTTA	T	frameshift_variant	Vradi01g04280	uncharacterized protein LOC106758158	-	-	-	-
1	6628805	INDEL	G	GCT	frameshift_variant	Vradi01g04280	uncharacterized protein LOC106758158	-	-	-	-
1	6628808	INDEL	ACG	A	frameshift_variant	Vradi01g04280	uncharacterized protein LOC106758158	-	-	-	-
1	6628825	INDEL	AC	A	frameshift_variant	Vradi01g04280	uncharacterized protein LOC106758158	-	-	-	-
1	6628860	SNP	C	A	stop_gained	Vradi01g04280	uncharacterized protein LOC106758158	-	-	-	-
1	6628927	SNP	C	T	stop_gained	Vradi01g04280	uncharacterized protein LOC106758158	-	-	-	-
1	6629087	INDEL	AG	A	frameshift_variant	Vradi01g04280	uncharacterized protein LOC106758158	-	-	-	-
1	6644748	INDEL	AG	A	splice_acceptor_variant	Vradi01g04290	VIN3-like protein 1 isoform X1	-	nucleus [GO:0005634]	-	nucleus [GO:0005634]
1	6703974	SNP	C	T	splice_acceptor_variant	Vradi01g04330	Mediator of RNA polymerase II transcription subunit 25	-	-	-	-
1	6705739	SNP	G	A	stop_gained	Vradi01g04330	Mediator of RNA polymerase II transcription subunit 25	-	-	-	-
1	6705972	INDEL	ATATACCAGTAGAGCTTCTGCAAGACCTTTCACCATGGTGTGTTGGTTTTCATTATTTCCATTGAAAATCAATGATGATAACACACTTAAAAAACTATCCACCTCTCTTGTCCAAGGGATATATTGAACGTCCAACCC	A	exon_loss_variant	Vradi01g04330	Mediator of RNA polymerase II transcription subunit 25	-	-	-	-
1	6713269	SNP	G	A	stop_gained	Vradi01g04330	Mediator of RNA polymerase II transcription subunit 25	-	-	-	-
1	6713659	INDEL	TGC	T	frameshift_variant	Vradi01g04330	Mediator of RNA polymerase II transcription subunit 25	-	-	-	-
1	6713667	INDEL	C	CTA	frameshift_variant	Vradi01g04330	Mediator of RNA polymerase II transcription subunit 25	-	-	-	-
1	6728080	SNP	T	A	stop_gained	Vradi01g04350	ATP-dependent Clp protease adapter protein CLPS1, chloroplastic-like isoform X2	protein catabolic process [GO:0030163]	-	peptidase activity [GO:0008233]	peptidase activity [GO:0008233]; protein catabolic process [GO:0030163]
1	6748689	SNP	T	C	splice_donor_variant	Vradi01g04370	Protein CASP	intra-Golgi vesicle-mediated transport [GO:0006891]	integral component of Golgi membrane [GO:0030173]	-	integral component of Golgi membrane [GO:0030173]; intra-Golgi vesicle-mediated transport [GO:0006891]
1	6758735	INDEL	G	GC	frameshift_variant	Vradi01g04390	probable 3-beta-hydroxysteroid-Delta(8),Delta(7)-isomerase	sterol metabolic process [GO:0016125]	endoplasmic reticulum membrane [GO:0005789]; integral component of membrane [GO:0016021]	cholestenol delta-isomerase activity [GO:0047750]	endoplasmic reticulum membrane [GO:0005789]; integral component of membrane [GO:0016021]; cholestenol delta-isomerase activity [GO:0047750]; sterol metabolic process [GO:0016125]
1	6825338	INDEL	CAG	C	frameshift_variant	Vradi01g04400	-	-	-	-	-
1	6844836	INDEL	GGAAA	G	frameshift_variant	Vradi01g04420	cell number regulator 4-like	-	-	-	-
1	6862791	SNP	G	A	splice_donor_variant	Vradi01g04440	lysine-specific histone demethylase 1 homolog 1	chromatin organization [GO:0006325]; methylation [GO:0032259]	-	methyltransferase activity [GO:0008168]; oxidoreductase activity [GO:0016491]	methyltransferase activity [GO:0008168]; oxidoreductase activity [GO:0016491]; chromatin organization [GO:0006325]; methylation [GO:0032259]
1	6887949	SNP	T	G	splice_donor_variant	Vradi01g04470	dehydrin DHN3	-	-	-	-
1	6960996	SNP	T	A	stop_gained	Vradi01g04540	carbon catabolite repressor protein 4 homolog 5 isoform X1	-	-	-	-
1	6961964	INDEL	T	TC	frameshift_variant	Vradi01g04540	carbon catabolite repressor protein 4 homolog 5 isoform X1	-	-	-	-
1	6962110	INDEL	TG	T	frameshift_variant	Vradi01g04540	carbon catabolite repressor protein 4 homolog 5 isoform X1	-	-	-	-
1	7037932	INDEL	C	CA	frameshift_variant	Vradi01g04620	CRM-domain containing factor CFM3, chloroplastic/mitochondrial isoform X2	-	-	RNA binding [GO:0003723]	RNA binding [GO:0003723]
1	7040776	INDEL	TTTTCACTTTTCAGTCATGGCGTATGAAGA	T	frameshift_variant&splice_donor_variant	Vradi01g04630	synaptotagmin-5	lipid transport [GO:0006869]	-	lipid binding [GO:0008289]	lipid binding [GO:0008289]; lipid transport [GO:0006869]
1	7169419	INDEL	GCAGTATGTTTTCTTACCCCTGTTATATATTTGTC	G	frameshift_variant&stop_lost	Vradi01g04760	LEAF RUST 10 DISEASE-RESISTANCE LOCUS RECEPTOR-LIKE PROTEIN KINASE-like 2.7	-	-	kinase activity [GO:0016301]; polysaccharide binding [GO:0030247]	kinase activity [GO:0016301]; polysaccharide binding [GO:0030247]
1	7176560	INDEL	T	TGA	frameshift_variant	Vradi01g04770	-	-	-	-	-
1	7329532	SNP	T	C	stop_lost	Vradi01g04780	LEAF RUST 10 DISEASE-RESISTANCE LOCUS RECEPTOR-LIKE PROTEIN KINASE-like 2.1	-	-	kinase activity [GO:0016301]; polysaccharide binding [GO:0030247]	kinase activity [GO:0016301]; polysaccharide binding [GO:0030247]
1	7345440	INDEL	ATTCG	A	frameshift_variant	Vradi01g04780	LEAF RUST 10 DISEASE-RESISTANCE LOCUS RECEPTOR-LIKE PROTEIN KINASE-like 2.1	-	-	kinase activity [GO:0016301]; polysaccharide binding [GO:0030247]	kinase activity [GO:0016301]; polysaccharide binding [GO:0030247]
1	7345445	INDEL	C	CTAAG	frameshift_variant	Vradi01g04780	LEAF RUST 10 DISEASE-RESISTANCE LOCUS RECEPTOR-LIKE PROTEIN KINASE-like 2.1	-	-	kinase activity [GO:0016301]; polysaccharide binding [GO:0030247]	kinase activity [GO:0016301]; polysaccharide binding [GO:0030247]
1	7372741	SNP	C	T	splice_donor_variant	Vradi01g04790	uncharacterized protein LOC106774032	-	-	-	-
1	7403133	SNP	T	C	splice_donor_variant	Vradi01g04820	Chlorophyllase (EC 3.1.1.14)	chlorophyll catabolic process [GO:0015996]	-	chlorophyllase activity [GO:0047746]; pheophytinase b activity [GO:0102293]	chlorophyllase activity [GO:0047746]; pheophytinase b activity [GO:0102293]; chlorophyll catabolic process [GO:0015996]
1	7403711	INDEL	A	ATG	frameshift_variant	Vradi01g04820	Chlorophyllase (EC 3.1.1.14)	chlorophyll catabolic process [GO:0015996]	-	chlorophyllase activity [GO:0047746]; pheophytinase b activity [GO:0102293]	chlorophyllase activity [GO:0047746]; pheophytinase b activity [GO:0102293]; chlorophyll catabolic process [GO:0015996]
1	7403714	INDEL	C	CT	frameshift_variant	Vradi01g04820	Chlorophyllase (EC 3.1.1.14)	chlorophyll catabolic process [GO:0015996]	-	chlorophyllase activity [GO:0047746]; pheophytinase b activity [GO:0102293]	chlorophyllase activity [GO:0047746]; pheophytinase b activity [GO:0102293]; chlorophyll catabolic process [GO:0015996]
1	7403867	INDEL	A	ACT	frameshift_variant	Vradi01g04820	Chlorophyllase (EC 3.1.1.14)	chlorophyll catabolic process [GO:0015996]	-	chlorophyllase activity [GO:0047746]; pheophytinase b activity [GO:0102293]	chlorophyllase activity [GO:0047746]; pheophytinase b activity [GO:0102293]; chlorophyll catabolic process [GO:0015996]
1	7403874	INDEL	ACC	A	frameshift_variant	Vradi01g04820	Chlorophyllase (EC 3.1.1.14)	chlorophyll catabolic process [GO:0015996]	-	chlorophyllase activity [GO:0047746]; pheophytinase b activity [GO:0102293]	chlorophyllase activity [GO:0047746]; pheophytinase b activity [GO:0102293]; chlorophyll catabolic process [GO:0015996]
1	7403877	INDEL	TAGCG	T	frameshift_variant	Vradi01g04820	Chlorophyllase (EC 3.1.1.14)	chlorophyll catabolic process [GO:0015996]	-	chlorophyllase activity [GO:0047746]; pheophytinase b activity [GO:0102293]	chlorophyllase activity [GO:0047746]; pheophytinase b activity [GO:0102293]; chlorophyll catabolic process [GO:0015996]
1	7403882	SNP	A	C	splice_acceptor_variant	Vradi01g04820	Chlorophyllase (EC 3.1.1.14)	chlorophyll catabolic process [GO:0015996]	-	chlorophyllase activity [GO:0047746]; pheophytinase b activity [GO:0102293]	chlorophyllase activity [GO:0047746]; pheophytinase b activity [GO:0102293]; chlorophyll catabolic process [GO:0015996]
1	7404140	INDEL	G	GAATCT	frameshift_variant	Vradi01g04820	Chlorophyllase (EC 3.1.1.14)	chlorophyll catabolic process [GO:0015996]	-	chlorophyllase activity [GO:0047746]; pheophytinase b activity [GO:0102293]	chlorophyllase activity [GO:0047746]; pheophytinase b activity [GO:0102293]; chlorophyll catabolic process [GO:0015996]
1	7518815	INDEL	TCG	T	frameshift_variant	Vradi01g04850	uncharacterized protein LOC106773804	-	-	-	-
1	7720666	INDEL	A	ACTTC	frameshift_variant	Vradi01g04960	-	-	-	-	-
1	7723030	SNP	A	G	start_lost	Vradi01g04970	protein DETOXIFICATION 2-like	-	integral component of membrane [GO:0016021]	antiporter activity [GO:0015297]; xenobiotic transmembrane transporter activity [GO:0042910]	integral component of membrane [GO:0016021]; antiporter activity [GO:0015297]; xenobiotic transmembrane transporter activity [GO:0042910]
1	7723140	INDEL	G	GT	frameshift_variant	Vradi01g04970	protein DETOXIFICATION 2-like	-	integral component of membrane [GO:0016021]	antiporter activity [GO:0015297]; xenobiotic transmembrane transporter activity [GO:0042910]	integral component of membrane [GO:0016021]; antiporter activity [GO:0015297]; xenobiotic transmembrane transporter activity [GO:0042910]
1	7724786	INDEL	TG	T	frameshift_variant	Vradi01g04970	protein DETOXIFICATION 2-like	-	integral component of membrane [GO:0016021]	antiporter activity [GO:0015297]; xenobiotic transmembrane transporter activity [GO:0042910]	integral component of membrane [GO:0016021]; antiporter activity [GO:0015297]; xenobiotic transmembrane transporter activity [GO:0042910]
1	7724789	INDEL	A	AT	frameshift_variant&stop_gained	Vradi01g04970	protein DETOXIFICATION 2-like	-	integral component of membrane [GO:0016021]	antiporter activity [GO:0015297]; xenobiotic transmembrane transporter activity [GO:0042910]	integral component of membrane [GO:0016021]; antiporter activity [GO:0015297]; xenobiotic transmembrane transporter activity [GO:0042910]
1	7746335	INDEL	TTGGG	T	frameshift_variant	Vradi01g04980	protein DETOXIFICATION 16-like	-	integral component of membrane [GO:0016021]	antiporter activity [GO:0015297]; xenobiotic transmembrane transporter activity [GO:0042910]	integral component of membrane [GO:0016021]; antiporter activity [GO:0015297]; xenobiotic transmembrane transporter activity [GO:0042910]
1	7746349	INDEL	T	TA	frameshift_variant	Vradi01g04980	protein DETOXIFICATION 16-like	-	integral component of membrane [GO:0016021]	antiporter activity [GO:0015297]; xenobiotic transmembrane transporter activity [GO:0042910]	integral component of membrane [GO:0016021]; antiporter activity [GO:0015297]; xenobiotic transmembrane transporter activity [GO:0042910]
1	7747754	INDEL	T	TA	frameshift_variant	Vradi01g04980	protein DETOXIFICATION 16-like	-	integral component of membrane [GO:0016021]	antiporter activity [GO:0015297]; xenobiotic transmembrane transporter activity [GO:0042910]	integral component of membrane [GO:0016021]; antiporter activity [GO:0015297]; xenobiotic transmembrane transporter activity [GO:0042910]
1	7810882	SNP	T	G	splice_acceptor_variant	Vradi01g05040	receptor for activated C kinase 1C-like	-	-	kinase activity [GO:0016301]	kinase activity [GO:0016301]
1	7810983	SNP	G	T	stop_lost	Vradi01g05040	receptor for activated C kinase 1C-like	-	-	kinase activity [GO:0016301]	kinase activity [GO:0016301]
1	7863330	SNP	G	T	stop_gained	Vradi01g05070	probable calcium-binding protein CML27	-	-	calcium ion binding [GO:0005509]	calcium ion binding [GO:0005509]
1	7884596	SNP	T	A	splice_acceptor_variant	Vradi01g05090	probable serine/threonine-protein kinase SIS8 isoform X2	-	-	ATP binding [GO:0005524]; protein serine/threonine kinase activity [GO:0004674]	ATP binding [GO:0005524]; protein serine/threonine kinase activity [GO:0004674]
1	7899044	INDEL	C	CT	splice_acceptor_variant	Vradi01g05100	-	-	-	-	-
1	7925217	INDEL	AG	A	frameshift_variant	Vradi01g05110	Mitogen-activated protein kinase (EC 2.7.11.24)	-	-	ATP binding [GO:0005524]; MAP kinase activity [GO:0004707]; protein serine kinase activity [GO:0106310]; protein threonine kinase activity [GO:0106311]	ATP binding [GO:0005524]; MAP kinase activity [GO:0004707]; protein serine kinase activity [GO:0106310]; protein threonine kinase activity [GO:0106311]
1	7925263	SNP	A	T	stop_gained	Vradi01g05110	Mitogen-activated protein kinase (EC 2.7.11.24)	-	-	ATP binding [GO:0005524]; MAP kinase activity [GO:0004707]; protein serine kinase activity [GO:0106310]; protein threonine kinase activity [GO:0106311]	ATP binding [GO:0005524]; MAP kinase activity [GO:0004707]; protein serine kinase activity [GO:0106310]; protein threonine kinase activity [GO:0106311]
1	8070697	SNP	C	T	splice_donor_variant	Vradi01g05240	Peptide deformylase (EC 3.5.1.88)	translation [GO:0006412]	chloroplast [GO:0009507]	metal ion binding [GO:0046872]; peptide deformylase activity [GO:0042586]	chloroplast [GO:0009507]; metal ion binding [GO:0046872]; peptide deformylase activity [GO:0042586]; translation [GO:0006412]
1	8075773	INDEL	ATGCAACTTTAAAATGAC	A	frameshift_variant&stop_lost	Vradi01g05250	SURF1-like protein	-	integral component of membrane [GO:0016021]; mitochondrial inner membrane [GO:0005743]	-	integral component of membrane [GO:0016021]; mitochondrial inner membrane [GO:0005743]
1	8223276	SNP	C	A	stop_gained	Vradi01g05340	glutamine synthetase PR-2-like	-	-	catalytic activity [GO:0003824]	catalytic activity [GO:0003824]
1	8387911	SNP	A	C	splice_donor_variant	Vradi01g05480	transcription termination factor MTERF5, chloroplastic	DNA-templated transcription, termination [GO:0006353]; regulation of transcription, DNA-templated [GO:0006355]	-	double-stranded DNA binding [GO:0003690]	double-stranded DNA binding [GO:0003690]; DNA-templated transcription, termination [GO:0006353]; regulation of transcription, DNA-templated [GO:0006355]
1	8387938	INDEL	C	CT	frameshift_variant	Vradi01g05480	transcription termination factor MTERF5, chloroplastic	DNA-templated transcription, termination [GO:0006353]; regulation of transcription, DNA-templated [GO:0006355]	-	double-stranded DNA binding [GO:0003690]	double-stranded DNA binding [GO:0003690]; DNA-templated transcription, termination [GO:0006353]; regulation of transcription, DNA-templated [GO:0006355]
1	8387964	SNP	T	C	splice_acceptor_variant	Vradi01g05480	transcription termination factor MTERF5, chloroplastic	DNA-templated transcription, termination [GO:0006353]; regulation of transcription, DNA-templated [GO:0006355]	-	double-stranded DNA binding [GO:0003690]	double-stranded DNA binding [GO:0003690]; DNA-templated transcription, termination [GO:0006353]; regulation of transcription, DNA-templated [GO:0006355]
1	8472214	SNP	G	T	stop_gained	Vradi01g05550	putative 3,4-dihydroxy-2-butanone kinase	glycerol metabolic process [GO:0006071]	-	ATP binding [GO:0005524]; glycerone kinase activity [GO:0004371]	ATP binding [GO:0005524]; glycerone kinase activity [GO:0004371]; glycerol metabolic process [GO:0006071]
1	8472686	SNP	T	G	stop_gained	Vradi01g05550	putative 3,4-dihydroxy-2-butanone kinase	glycerol metabolic process [GO:0006071]	-	ATP binding [GO:0005524]; glycerone kinase activity [GO:0004371]	ATP binding [GO:0005524]; glycerone kinase activity [GO:0004371]; glycerol metabolic process [GO:0006071]
1	8472740	INDEL	TAGCCGGGGCTCAGTCAACTGTAGACATGCAAGCACAGGTAGACTGCCTATTAATTGTTTA	T	frameshift_variant&splice_donor_variant	Vradi01g05550	putative 3,4-dihydroxy-2-butanone kinase	glycerol metabolic process [GO:0006071]	-	ATP binding [GO:0005524]; glycerone kinase activity [GO:0004371]	ATP binding [GO:0005524]; glycerone kinase activity [GO:0004371]; glycerol metabolic process [GO:0006071]
1	8650686	INDEL	TAAAAAAA	T	frameshift_variant&stop_lost	Vradi01g05630	uncharacterized protein At1g24485-like	-	-	-	-
1	8672165	INDEL	AT	A	frameshift_variant	Vradi01g05650	uncharacterized protein LOC106770507	-	-	ATP binding [GO:0005524]; protein kinase activity [GO:0004672]	ATP binding [GO:0005524]; protein kinase activity [GO:0004672]
1	8711833	INDEL	GA	G	frameshift_variant	Vradi01g05680	Protein-S-isoprenylcysteine O-methyltransferase (EC 2.1.1.100)	-	endoplasmic reticulum membrane [GO:0005789]; integral component of membrane [GO:0016021]	protein C-terminal S-isoprenylcysteine carboxyl O-methyltransferase activity [GO:0004671]	endoplasmic reticulum membrane [GO:0005789]; integral component of membrane [GO:0016021]; protein C-terminal S-isoprenylcysteine carboxyl O-methyltransferase activity [GO:0004671]
1	8716298	SNP	A	T	splice_acceptor_variant	Vradi01g05690	DNA polymerase epsilon subunit (DNA polymerase II subunit 2)	DNA-dependent DNA replication [GO:0006261]	epsilon DNA polymerase complex [GO:0008622]	DNA binding [GO:0003677]	epsilon DNA polymerase complex [GO:0008622]; DNA binding [GO:0003677]; DNA-dependent DNA replication [GO:0006261]
1	8731991	INDEL	AGATAAATGTCC	A	frameshift_variant&stop_lost	Vradi01g05720	uncharacterized protein LOC106766685	-	-	-	-
1	8732093	INDEL	CTTCAGTTAAATAAT	C	frameshift_variant	Vradi01g05720	uncharacterized protein LOC106766685	-	-	-	-
1	8748777	SNP	C	A	stop_gained	Vradi01g05730	Glutamate decarboxylase (EC 4.1.1.15)	glutamate metabolic process [GO:0006536]	-	glutamate decarboxylase activity [GO:0004351]; pyridoxal phosphate binding [GO:0030170]	glutamate decarboxylase activity [GO:0004351]; pyridoxal phosphate binding [GO:0030170]; glutamate metabolic process [GO:0006536]
1	9007226	INDEL	CAAGTT	C	frameshift_variant	Vradi01g05850	kinase-interacting family protein isoform X2	-	-	actin binding [GO:0003779]; kinase activity [GO:0016301]	actin binding [GO:0003779]; kinase activity [GO:0016301]
1	9013365	INDEL	T	TA	frameshift_variant	Vradi01g05870	retinol dehydrogenase 12 isoform X1	-	-	-	-
1	9330989	INDEL	GAAGCCATAATTGAGGGGACAATTCCACTGTAATCCTTAAT	G	frameshift_variant	Vradi01g05980	Dolichyl-diphosphooligosaccharide--protein glycotransferase (EC 2.4.99.18)	protein glycosylation [GO:0006486]	integral component of membrane [GO:0016021]	dolichyl-diphosphooligosaccharide-protein glycotransferase activity [GO:0004579]; metal ion binding [GO:0046872]	integral component of membrane [GO:0016021]; dolichyl-diphosphooligosaccharide-protein glycotransferase activity [GO:0004579]; metal ion binding [GO:0046872]; protein glycosylation [GO:0006486]
1	9434291	SNP	A	T	start_lost	Vradi01g06030	DNA-directed RNA polymerases II, IV and V subunit 12	transcription, DNA-templated [GO:0006351]	-	DNA binding [GO:0003677]; DNA-directed 5'-3' RNA polymerase activity [GO:0003899]; zinc ion binding [GO:0008270]	DNA binding [GO:0003677]; DNA-directed 5'-3' RNA polymerase activity [GO:0003899]; zinc ion binding [GO:0008270]; transcription, DNA-templated [GO:0006351]
1	9481011	INDEL	AC	A	frameshift_variant	Vradi01g06080	-	-	-	-	-
1	9503497	INDEL	CACAAGGTCTCAG	CTTACAAGGTCTCAG	frameshift_variant&stop_gained	Vradi01g06100	UDP-glycosyltransferase 708D1-like isoform X1 (UDP-glycosyltransferase 708D1-like isoform X3)	-	-	UDP-glycosyltransferase activity [GO:0008194]	UDP-glycosyltransferase activity [GO:0008194]
1	9503500	INDEL	AAG	A	frameshift_variant	Vradi01g06100	UDP-glycosyltransferase 708D1-like isoform X1 (UDP-glycosyltransferase 708D1-like isoform X3)	-	-	UDP-glycosyltransferase activity [GO:0008194]	UDP-glycosyltransferase activity [GO:0008194]
1	9514900	SNP	A	G	splice_donor_variant	Vradi01g06110	receptor protein kinase TMK1-like	-	-	ATP binding [GO:0005524]; protein kinase activity [GO:0004672]	ATP binding [GO:0005524]; protein kinase activity [GO:0004672]
1	9564629	INDEL	TG	T	frameshift_variant	Vradi01g06150	uncharacterized protein LOC106769815	-	-	-	-
1	9893676	SNP	A	T	start_lost	Vradi01g06330	TMV resistance protein N	defense response [GO:0006952]; signal transduction [GO:0007165]	-	ADP binding [GO:0043531]; NAD(P)+ nucleosidase activity [GO:0050135]; NAD+ nucleotidase, cyclic ADP-ribose generating [GO:0061809]	ADP binding [GO:0043531]; NAD(P)+ nucleosidase activity [GO:0050135]; NAD+ nucleotidase, cyclic ADP-ribose generating [GO:0061809]; defense response [GO:0006952]; signal transduction [GO:0007165]
1	9908267	INDEL	GA	GAA	frameshift_variant	Vradi01g06340	uncharacterized protein LOC106757217	-	integral component of membrane [GO:0016021]	-	integral component of membrane [GO:0016021]
1	10461971	SNP	G	T	stop_gained	Vradi01g06760	uncharacterized protein LOC106771985 isoform X2	-	-	-	-
1	10462007	SNP	C	T	stop_gained	Vradi01g06760	uncharacterized protein LOC106771985 isoform X2	-	-	-	-
1	11041051	INDEL	AG	A	frameshift_variant	Vradi01g07100	uncharacterized protein LOC106767132	-	-	-	-
1	11041327	INDEL	G	GC	frameshift_variant	Vradi01g07100	uncharacterized protein LOC106767132	-	-	-	-
1	11043144	INDEL	ATG	A	frameshift_variant&start_lost	Vradi01g07100	uncharacterized protein LOC106767132	-	-	-	-
1	11090371	SNP	C	T	splice_acceptor_variant	Vradi01g07110	zinc finger CCCH domain-containing protein 48	-	-	DNA binding [GO:0003677]; metal ion binding [GO:0046872]	DNA binding [GO:0003677]; metal ion binding [GO:0046872]
1	11121472	SNP	C	A	splice_donor_variant	Vradi01g07140	ABC transporter B family member 28	-	integral component of membrane [GO:0016021]	ATPase activity [GO:0016887]; ATPase-coupled transmembrane transporter activity [GO:0042626]; ATP binding [GO:0005524]	integral component of membrane [GO:0016021]; ATP binding [GO:0005524]; ATPase activity [GO:0016887]; ATPase-coupled transmembrane transporter activity [GO:0042626]
1	11149004	INDEL	CCACCATCAACCTTGCGTCAACCGCCGCAAAATGCA	C	frameshift_variant&stop_lost	Vradi01g07160	dehydration-responsive element-binding protein 1D	-	nucleus [GO:0005634]	DNA binding [GO:0003677]; DNA-binding transcription factor activity [GO:0003700]	nucleus [GO:0005634]; DNA binding [GO:0003677]; DNA-binding transcription factor activity [GO:0003700]
1	11149062	INDEL	CA	C	frameshift_variant	Vradi01g07160	dehydration-responsive element-binding protein 1D	-	nucleus [GO:0005634]	DNA binding [GO:0003677]; DNA-binding transcription factor activity [GO:0003700]	nucleus [GO:0005634]; DNA binding [GO:0003677]; DNA-binding transcription factor activity [GO:0003700]
1	11149067	INDEL	AT	A	frameshift_variant	Vradi01g07160	dehydration-responsive element-binding protein 1D	-	nucleus [GO:0005634]	DNA binding [GO:0003677]; DNA-binding transcription factor activity [GO:0003700]	nucleus [GO:0005634]; DNA binding [GO:0003677]; DNA-binding transcription factor activity [GO:0003700]
1	11149069	INDEL	A	ACC	frameshift_variant&stop_gained	Vradi01g07160	dehydration-responsive element-binding protein 1D	-	nucleus [GO:0005634]	DNA binding [GO:0003677]; DNA-binding transcription factor activity [GO:0003700]	nucleus [GO:0005634]; DNA binding [GO:0003677]; DNA-binding transcription factor activity [GO:0003700]
1	11149087	INDEL	A	AC	frameshift_variant	Vradi01g07160	dehydration-responsive element-binding protein 1D	-	nucleus [GO:0005634]	DNA binding [GO:0003677]; DNA-binding transcription factor activity [GO:0003700]	nucleus [GO:0005634]; DNA binding [GO:0003677]; DNA-binding transcription factor activity [GO:0003700]
1	11149094	INDEL	CCA	C	frameshift_variant	Vradi01g07160	dehydration-responsive element-binding protein 1D	-	nucleus [GO:0005634]	DNA binding [GO:0003677]; DNA-binding transcription factor activity [GO:0003700]	nucleus [GO:0005634]; DNA binding [GO:0003677]; DNA-binding transcription factor activity [GO:0003700]
1	11149110	SNP	G	A	stop_gained	Vradi01g07160	dehydration-responsive element-binding protein 1D	-	nucleus [GO:0005634]	DNA binding [GO:0003677]; DNA-binding transcription factor activity [GO:0003700]	nucleus [GO:0005634]; DNA binding [GO:0003677]; DNA-binding transcription factor activity [GO:0003700]
1	11281243	SNP	C	T	splice_donor_variant	Vradi01g07190	protein COFACTOR ASSEMBLY OF COMPLEX C SUBUNIT B CCB2, chloroplastic	-	-	-	-
1	11439677	INDEL	AAC	A	frameshift_variant	Vradi01g07260	uncharacterized protein LOC111242278	-	-	-	-
1	11446605	INDEL	T	TAA	frameshift_variant	Vradi01g07270	-	-	-	-	-
1	11452642	INDEL	TA	T	frameshift_variant	Vradi01g07260	uncharacterized protein LOC111242278	-	-	-	-
1	11452644	INDEL	C	CT	frameshift_variant	Vradi01g07260	uncharacterized protein LOC111242278	-	-	-	-
1	11494236	INDEL	A	AAT	frameshift_variant	Vradi01g07280	uncharacterized protein LOC106766450	-	-	-	-
1	11494238	INDEL	TGC	T	frameshift_variant	Vradi01g07280	uncharacterized protein LOC106766450	-	-	-	-
1	11784499	INDEL	A	AC	frameshift_variant	Vradi01g07370	ATP-citrate synthase beta chain protein 1-like isoform X1	-	-	transferase activity, transferring acyl groups, acyl groups converted into alkyl on transfer [GO:0046912]	transferase activity, transferring acyl groups, acyl groups converted into alkyl on transfer [GO:0046912]
1	11911156	INDEL	ACAAC	A	frameshift_variant	tRNA-Asn	-	-	-	-	-
1	11911166	INDEL	AGTTAACAACCGACCGCTCTACC	A	frameshift_variant&stop_lost	tRNA-Asn	-	-	-	-	-
1	11911191	INDEL	TGAGCTACTAAGGAGTAACGGG	T	frameshift_variant	tRNA-Asn	-	-	-	-	-
1	11925832	SNP	C	T	splice_donor_variant	Vradi01g07480	Membrane-anchored ubiquitin-fold protein	-	plasma membrane [GO:0005886]	-	plasma membrane [GO:0005886]
1	11992769	SNP	T	C	start_lost	Vradi01g07500	uncharacterized protein LOC106762452 isoform X3	-	integral component of membrane [GO:0016021]	metal ion binding [GO:0046872]	integral component of membrane [GO:0016021]; metal ion binding [GO:0046872]
1	12034056	INDEL	TGACAACCTACGATTTACTTAATTTATGGAAGGTTCAGGTATTGTGACACAAGATTTATAGATAAAAGAAACCTGTAATCAGACACCATTACGAAATTGATATTTTGAAATCATTGAAAATAATATTAGTTGTCAGTTAAGAGATAAA	TATTTACTTAATTTATGGAAGGTTCAGGTATTGTGACACAAGATTTATAGATAAAAGAAACCTGTAATCAGACACCATTACGAAATTGATATTTTGAAATCATTGAAAATAATATTAGTTGTCAGTTAAGAGATAAA	frameshift_variant&start_lost	Vradi01g07530	-	-	-	-	-
1	12034084	INDEL	GAAGGTTCAGGTATTGTGACACAAGATTTATAGATAAAAGAAACCTGTAATCAGACACCATTACGAAATTGATATTTTGAAATCATTGAAAATAATATTAGTTGTCAGTTAAGAGATA	G	splice_donor_variant	Vradi01g07530	-	-	-	-	-
1	12062569	INDEL	ACT	A	frameshift_variant	Vradi01g07560	chaperone protein ClpB3, chloroplastic isoform X2	protein refolding [GO:0042026]; response to heat [GO:0009408]	cytoplasm [GO:0005737]	ATPase activity [GO:0016887]; ATP binding [GO:0005524]	cytoplasm [GO:0005737]; ATP binding [GO:0005524]; ATPase activity [GO:0016887]; protein refolding [GO:0042026]; response to heat [GO:0009408]
1	12103599	SNP	C	T	stop_gained	Vradi01g07590	Chorismate mutase (EC 5.4.99.5)	aromatic amino acid family biosynthetic process [GO:0009073]; cellular amino acid biosynthetic process [GO:0008652]; chorismate metabolic process [GO:0046417]	-	chorismate mutase activity [GO:0004106]	chorismate mutase activity [GO:0004106]; aromatic amino acid family biosynthetic process [GO:0009073]; cellular amino acid biosynthetic process [GO:0008652]; chorismate metabolic process [GO:0046417]
1	12262200	INDEL	T	TAA	frameshift_variant&stop_lost	Vradi01g07720	-	-	-	-	-
1	12267785	INDEL	AG	A	frameshift_variant	Vradi01g07720	-	-	-	-	-
1	12635631	SNP	G	A	splice_donor_variant	Vradi01g07850	probable inactive ATP-dependent zinc metalloprotease FTSHI 3, chloroplastic	-	integral component of membrane [GO:0016021]	ATP binding [GO:0005524]; ATP-dependent peptidase activity [GO:0004176]; metalloendopeptidase activity [GO:0004222]; zinc ion binding [GO:0008270]	integral component of membrane [GO:0016021]; ATP binding [GO:0005524]; ATP-dependent peptidase activity [GO:0004176]; metalloendopeptidase activity [GO:0004222]; zinc ion binding [GO:0008270]
1	12676123	INDEL	AC	A	frameshift_variant	Vradi01g07860	EVI5-like protein	-	-	-	-
1	12698248	SNP	T	A	start_lost	Vradi01g07870	-	-	-	-	-
1	12698305	INDEL	T	TG	frameshift_variant	Vradi01g07870	-	-	-	-	-
1	12699145	SNP	G	T	stop_gained	Vradi01g07870	-	-	-	-	-
1	12701212	INDEL	TTACAATATAATA	T	splice_acceptor_variant&splice_donor_variant	Vradi01g07870	-	-	-	-	-
1	12755889	SNP	A	G	stop_lost	Vradi01g07890	-	-	-	-	-
1	12756060	SNP	G	A	stop_gained	Vradi01g07890	-	-	-	-	-
1	12789333	SNP	C	T	stop_gained	Vradi01g07900	protein YIF1B-A	endoplasmic reticulum to Golgi vesicle-mediated transport [GO:0006888]; protein transport [GO:0015031]	endoplasmic reticulum membrane [GO:0005789]; Golgi membrane [GO:0000139]; integral component of membrane [GO:0016021]	-	endoplasmic reticulum membrane [GO:0005789]; Golgi membrane [GO:0000139]; integral component of membrane [GO:0016021]; endoplasmic reticulum to Golgi vesicle-mediated transport [GO:0006888]; protein transport [GO:0015031]
1	12789337	INDEL	TGA	T	frameshift_variant	Vradi01g07900	protein YIF1B-A	endoplasmic reticulum to Golgi vesicle-mediated transport [GO:0006888]; protein transport [GO:0015031]	endoplasmic reticulum membrane [GO:0005789]; Golgi membrane [GO:0000139]; integral component of membrane [GO:0016021]	-	endoplasmic reticulum membrane [GO:0005789]; Golgi membrane [GO:0000139]; integral component of membrane [GO:0016021]; endoplasmic reticulum to Golgi vesicle-mediated transport [GO:0006888]; protein transport [GO:0015031]
1	12789340	INDEL	CAGTAA	C	frameshift_variant	Vradi01g07900	protein YIF1B-A	endoplasmic reticulum to Golgi vesicle-mediated transport [GO:0006888]; protein transport [GO:0015031]	endoplasmic reticulum membrane [GO:0005789]; Golgi membrane [GO:0000139]; integral component of membrane [GO:0016021]	-	endoplasmic reticulum membrane [GO:0005789]; Golgi membrane [GO:0000139]; integral component of membrane [GO:0016021]; endoplasmic reticulum to Golgi vesicle-mediated transport [GO:0006888]; protein transport [GO:0015031]
1	12940281	SNP	T	C	stop_lost	Vradi01g08010	20S-pre-rRNA D-site endonuclease nob1-like	-	-	endonuclease activity [GO:0004519]; metal ion binding [GO:0046872]	endonuclease activity [GO:0004519]; metal ion binding [GO:0046872]
1	12940311	SNP	C	T	stop_gained	Vradi01g08010	20S-pre-rRNA D-site endonuclease nob1-like	-	-	endonuclease activity [GO:0004519]; metal ion binding [GO:0046872]	endonuclease activity [GO:0004519]; metal ion binding [GO:0046872]
1	13149475	INDEL	ATGCAGG	A	frameshift_variant&splice_acceptor_variant	Vradi01g08080	cleavage stimulation factor subunit 77 isoform X3	mRNA processing [GO:0006397]	nucleus [GO:0005634]	-	nucleus [GO:0005634]; mRNA processing [GO:0006397]
1	13218013	SNP	C	T	stop_gained	Vradi01g08110	double-stranded RNA-binding protein 1-like	-	-	RNA binding [GO:0003723]	RNA binding [GO:0003723]
1	13233338	INDEL	TG	T	frameshift_variant	Vradi01g08120	annexin A13	-	-	calcium-dependent phospholipid binding [GO:0005544]; calcium ion binding [GO:0005509]	calcium ion binding [GO:0005509]; calcium-dependent phospholipid binding [GO:0005544]
1	13233341	INDEL	G	GA	frameshift_variant	Vradi01g08120	annexin A13	-	-	calcium-dependent phospholipid binding [GO:0005544]; calcium ion binding [GO:0005509]	calcium ion binding [GO:0005509]; calcium-dependent phospholipid binding [GO:0005544]
1	13265815	INDEL	TATAAAACACACTATATTACCTGAGAAAATAAATTAGAAAGTATGTTAGGGGA	T	exon_loss_variant	Vradi01g08140	flavonol synthase/flavanone 3-hydroxylase-like	-	-	metal ion binding [GO:0046872]; oxidoreductase activity [GO:0016491]	metal ion binding [GO:0046872]; oxidoreductase activity [GO:0016491]
1	13610969	INDEL	A	AG	frameshift_variant	Vradi01g08280	-	-	-	-	-
1	13939010	SNP	G	A	stop_gained	Vradi01g08380	-	-	-	-	-
1	13939650	SNP	G	A	stop_gained	Vradi01g08380	-	-	-	-	-
1	13939679	INDEL	T	TGA	frameshift_variant	Vradi01g08380	-	-	-	-	-
1	13939782	INDEL	AT	A	frameshift_variant	Vradi01g08380	-	-	-	-	-
1	14330138	SNP	G	A	splice_donor_variant	Vradi01g08570	Phosphoglycerate kinase (EC 2.7.2.3)	glycolytic process [GO:0006096]	-	ATP binding [GO:0005524]; phosphoglycerate kinase activity [GO:0004618]; tRNA (guanine-N7-)-methyltransferase activity [GO:0008176]	ATP binding [GO:0005524]; phosphoglycerate kinase activity [GO:0004618]; tRNA (guanine-N7-)-methyltransferase activity [GO:0008176]; glycolytic process [GO:0006096]
1	14330157	INDEL	AT	A	frameshift_variant	Vradi01g08570	Phosphoglycerate kinase (EC 2.7.2.3)	glycolytic process [GO:0006096]	-	ATP binding [GO:0005524]; phosphoglycerate kinase activity [GO:0004618]; tRNA (guanine-N7-)-methyltransferase activity [GO:0008176]	ATP binding [GO:0005524]; phosphoglycerate kinase activity [GO:0004618]; tRNA (guanine-N7-)-methyltransferase activity [GO:0008176]; glycolytic process [GO:0006096]
1	14531153	INDEL	A	AATGTG	frameshift_variant	Vradi01g08630	uncharacterized protein LOC106765647	-	-	-	-
1	14531188	SNP	C	T	stop_gained	Vradi01g08630	uncharacterized protein LOC106765647	-	-	-	-
1	14836599	SNP	A	G	splice_donor_variant	Vradi01g08760	FH protein interacting protein FIP2 isoform X1	protein homooligomerization [GO:0051260]	-	-	protein homooligomerization [GO:0051260]
1	14916768	INDEL	C	CG	frameshift_variant	Vradi01g08800	-	-	-	-	-
1	14937726	INDEL	CT	C	frameshift_variant	Vradi01g08810	Carboxypeptidase (EC 3.4.16.-)	-	extracellular region [GO:0005576]	serine-type carboxypeptidase activity [GO:0004185]	extracellular region [GO:0005576]; serine-type carboxypeptidase activity [GO:0004185]
1	15158503	INDEL	GT	G	frameshift_variant	Vradi01g08890	lipid transfer-like protein VAS	lipid transport [GO:0006869]	anchored component of membrane [GO:0031225]; plasma membrane [GO:0005886]	lipid binding [GO:0008289]	anchored component of membrane [GO:0031225]; plasma membrane [GO:0005886]; lipid binding [GO:0008289]; lipid transport [GO:0006869]
1	15158549	SNP	G	T	stop_gained	Vradi01g08890	lipid transfer-like protein VAS	lipid transport [GO:0006869]	anchored component of membrane [GO:0031225]; plasma membrane [GO:0005886]	lipid binding [GO:0008289]	anchored component of membrane [GO:0031225]; plasma membrane [GO:0005886]; lipid binding [GO:0008289]; lipid transport [GO:0006869]
1	15158624	INDEL	G	GGAAGGCAA	frameshift_variant	Vradi01g08890	lipid transfer-like protein VAS	lipid transport [GO:0006869]	anchored component of membrane [GO:0031225]; plasma membrane [GO:0005886]	lipid binding [GO:0008289]	anchored component of membrane [GO:0031225]; plasma membrane [GO:0005886]; lipid binding [GO:0008289]; lipid transport [GO:0006869]
1	15158629	INDEL	GCC	G	frameshift_variant	Vradi01g08890	lipid transfer-like protein VAS	lipid transport [GO:0006869]	anchored component of membrane [GO:0031225]; plasma membrane [GO:0005886]	lipid binding [GO:0008289]	anchored component of membrane [GO:0031225]; plasma membrane [GO:0005886]; lipid binding [GO:0008289]; lipid transport [GO:0006869]
1	15167773	INDEL	ATACAGG	A	frameshift_variant&splice_donor_variant	Vradi01g08900	uncharacterized protein LOC111241953	-	-	-	-
1	15169995	SNP	G	A	splice_acceptor_variant	Vradi01g08900	uncharacterized protein LOC111241953	-	-	-	-
1	15452407	INDEL	AGC	A	frameshift_variant	Vradi01g08960	Probable magnesium transporter	-	early endosome [GO:0005769]; integral component of membrane [GO:0016021]; plasma membrane [GO:0005886]	magnesium ion transmembrane transporter activity [GO:0015095]	early endosome [GO:0005769]; integral component of membrane [GO:0016021]; plasma membrane [GO:0005886]; magnesium ion transmembrane transporter activity [GO:0015095]
1	15643664	INDEL	T	TAACA	frameshift_variant	Vradi01g09040	ATPase family AAA domain-containing protein FIGL1	-	-	ATPase activity [GO:0016887]; ATP binding [GO:0005524]	ATP binding [GO:0005524]; ATPase activity [GO:0016887]
1	15717968	INDEL	T	TC	frameshift_variant	Vradi01g09080	AUGMIN subunit 6-like isoform X2	spindle assembly [GO:0051225]	HAUS complex [GO:0070652]	-	HAUS complex [GO:0070652]; spindle assembly [GO:0051225]
1	15721374	SNP	G	A	splice_donor_variant	Vradi01g09080	AUGMIN subunit 6-like isoform X2	spindle assembly [GO:0051225]	HAUS complex [GO:0070652]	-	HAUS complex [GO:0070652]; spindle assembly [GO:0051225]
1	15725568	INDEL	A	AC	frameshift_variant	Vradi01g09080	AUGMIN subunit 6-like isoform X2	spindle assembly [GO:0051225]	HAUS complex [GO:0070652]	-	HAUS complex [GO:0070652]; spindle assembly [GO:0051225]
1	16270639	INDEL	C	CT	frameshift_variant	Vradi01g09210	MLO-like protein	defense response [GO:0006952]; response to biotic stimulus [GO:0009607]	integral component of membrane [GO:0016021]	calmodulin binding [GO:0005516]	integral component of membrane [GO:0016021]; calmodulin binding [GO:0005516]; defense response [GO:0006952]; response to biotic stimulus [GO:0009607]
1	16270792	INDEL	A	AGC	frameshift_variant	Vradi01g09210	MLO-like protein	defense response [GO:0006952]; response to biotic stimulus [GO:0009607]	integral component of membrane [GO:0016021]	calmodulin binding [GO:0005516]	integral component of membrane [GO:0016021]; calmodulin binding [GO:0005516]; defense response [GO:0006952]; response to biotic stimulus [GO:0009607]
1	16270794	INDEL	*	CGATTTCTGTTGTTGTTGGGCATATTGTTCCACCCGCTATCAAACTGCTATTAGACCATCCATTAAAAAGTCTAATCCCACGCTTGAAATGTATATACCT	frameshift_variant	Vradi01g09210	MLO-like protein	defense response [GO:0006952]; response to biotic stimulus [GO:0009607]	integral component of membrane [GO:0016021]	calmodulin binding [GO:0005516]	integral component of membrane [GO:0016021]; calmodulin binding [GO:0005516]; defense response [GO:0006952]; response to biotic stimulus [GO:0009607]
1	16270796	INDEL	A	ATTTCTGTTGTTGTTGGGCATATTGTTCCACCCGCTATCAAACTGCTATTAGACCATCCATTAAAAAGTCTAATCCCACGCTTGAAATGTATATACCT	frameshift_variant	Vradi01g09210	MLO-like protein	defense response [GO:0006952]; response to biotic stimulus [GO:0009607]	integral component of membrane [GO:0016021]	calmodulin binding [GO:0005516]	integral component of membrane [GO:0016021]; calmodulin binding [GO:0005516]; defense response [GO:0006952]; response to biotic stimulus [GO:0009607]
1	16279786	SNP	A	G	start_lost	Vradi01g09220	-	-	-	-	-
1	16341001	SNP	C	T	splice_acceptor_variant	Vradi01g09250	rhomboid-like protein 19	retrograde vesicle-mediated transport, Golgi to endoplasmic reticulum [GO:0006890]	integral component of membrane [GO:0016021]	-	integral component of membrane [GO:0016021]; retrograde vesicle-mediated transport, Golgi to endoplasmic reticulum [GO:0006890]
1	16342403	INDEL	T	TA	frameshift_variant	Vradi01g09250	rhomboid-like protein 19	retrograde vesicle-mediated transport, Golgi to endoplasmic reticulum [GO:0006890]	integral component of membrane [GO:0016021]	-	integral component of membrane [GO:0016021]; retrograde vesicle-mediated transport, Golgi to endoplasmic reticulum [GO:0006890]
1	16342411	INDEL	TC	T	frameshift_variant	Vradi01g09250	rhomboid-like protein 19	retrograde vesicle-mediated transport, Golgi to endoplasmic reticulum [GO:0006890]	integral component of membrane [GO:0016021]	-	integral component of membrane [GO:0016021]; retrograde vesicle-mediated transport, Golgi to endoplasmic reticulum [GO:0006890]
1	16345162	SNP	A	C	splice_donor_variant	Vradi01g09250	rhomboid-like protein 19	retrograde vesicle-mediated transport, Golgi to endoplasmic reticulum [GO:0006890]	integral component of membrane [GO:0016021]	-	integral component of membrane [GO:0016021]; retrograde vesicle-mediated transport, Golgi to endoplasmic reticulum [GO:0006890]
1	16425927	INDEL	A	AT	frameshift_variant	Vradi01g09300	-	-	-	-	-
1	16454950	SNP	G	A	stop_gained	Vradi01g09320	uncharacterized protein LOC106774118 isoform X1	-	-	-	-
1	16604044	INDEL	T	TC	frameshift_variant	Vradi01g09390	-	-	-	-	-
1	16604215	INDEL	GGCATAAGCAAACCTA	G	frameshift_variant&splice_donor_variant	Vradi01g09390	-	-	-	-	-
1	16604218	INDEL	ACCTGTAAGGACAAAGTAAGCAAATGCCCTCTTGCTAGGGTCACC	A	frameshift_variant&splice_donor_variant	Vradi01g09390	-	-	-	-	-
1	16661931	SNP	A	G	splice_donor_variant	Vradi01g09400	ethylene-responsive transcription factor ERF113	-	nucleus [GO:0005634]	DNA binding [GO:0003677]; DNA-binding transcription factor activity [GO:0003700]	nucleus [GO:0005634]; DNA binding [GO:0003677]; DNA-binding transcription factor activity [GO:0003700]
1	17135538	SNP	T	C	splice_donor_variant	Vradi01g09540	-	-	-	-	-
1	17275381	SNP	C	A	stop_gained	Vradi01g09580	fatty alcohol:caffeoyl-CoA acyltransferase isoform X2	-	-	transferase activity, transferring acyl groups other than amino-acyl groups [GO:0016747]	transferase activity, transferring acyl groups other than amino-acyl groups [GO:0016747]
1	17442715	INDEL	TCAACGTC	T	frameshift_variant	Vradi01g09620	syntaxin-related protein KNOLLE	intracellular protein transport [GO:0006886]; vesicle-mediated transport [GO:0016192]	integral component of membrane [GO:0016021]	SNAP receptor activity [GO:0005484]	integral component of membrane [GO:0016021]; SNAP receptor activity [GO:0005484]; intracellular protein transport [GO:0006886]; vesicle-mediated transport [GO:0016192]
1	17442725	INDEL	TC	T	frameshift_variant	Vradi01g09620	syntaxin-related protein KNOLLE	intracellular protein transport [GO:0006886]; vesicle-mediated transport [GO:0016192]	integral component of membrane [GO:0016021]	SNAP receptor activity [GO:0005484]	integral component of membrane [GO:0016021]; SNAP receptor activity [GO:0005484]; intracellular protein transport [GO:0006886]; vesicle-mediated transport [GO:0016192]
1	17442747	INDEL	C	CACCTA	frameshift_variant	Vradi01g09620	syntaxin-related protein KNOLLE	intracellular protein transport [GO:0006886]; vesicle-mediated transport [GO:0016192]	integral component of membrane [GO:0016021]	SNAP receptor activity [GO:0005484]	integral component of membrane [GO:0016021]; SNAP receptor activity [GO:0005484]; intracellular protein transport [GO:0006886]; vesicle-mediated transport [GO:0016192]
1	17442750	SNP	G	C	stop_gained	Vradi01g09620	syntaxin-related protein KNOLLE	intracellular protein transport [GO:0006886]; vesicle-mediated transport [GO:0016192]	integral component of membrane [GO:0016021]	SNAP receptor activity [GO:0005484]	integral component of membrane [GO:0016021]; SNAP receptor activity [GO:0005484]; intracellular protein transport [GO:0006886]; vesicle-mediated transport [GO:0016192]
1	17956412	INDEL	A	AG	frameshift_variant	Vradi01g09730	-	-	-	-	-
1	18183798	SNP	T	A	stop_gained	Vradi01g09800	putative disease resistance RPP13-like protein 1	-	-	ADP binding [GO:0043531]	ADP binding [GO:0043531]
1	18580561	INDEL	A	AT	frameshift_variant	Vradi01g09820	sucrose transport protein SUC8	sucrose metabolic process [GO:0005985]	integral component of plasma membrane [GO:0005887]	sucrose transmembrane transporter activity [GO:0008515]	integral component of plasma membrane [GO:0005887]; sucrose transmembrane transporter activity [GO:0008515]; sucrose metabolic process [GO:0005985]
1	18580565	INDEL	AG	A	frameshift_variant	Vradi01g09820	sucrose transport protein SUC8	sucrose metabolic process [GO:0005985]	integral component of plasma membrane [GO:0005887]	sucrose transmembrane transporter activity [GO:0008515]	integral component of plasma membrane [GO:0005887]; sucrose transmembrane transporter activity [GO:0008515]; sucrose metabolic process [GO:0005985]
1	18580724	INDEL	ATG	A	frameshift_variant	Vradi01g09820	sucrose transport protein SUC8	sucrose metabolic process [GO:0005985]	integral component of plasma membrane [GO:0005887]	sucrose transmembrane transporter activity [GO:0008515]	integral component of plasma membrane [GO:0005887]; sucrose transmembrane transporter activity [GO:0008515]; sucrose metabolic process [GO:0005985]
1	18580727	INDEL	C	CTT	frameshift_variant	Vradi01g09820	sucrose transport protein SUC8	sucrose metabolic process [GO:0005985]	integral component of plasma membrane [GO:0005887]	sucrose transmembrane transporter activity [GO:0008515]	integral component of plasma membrane [GO:0005887]; sucrose transmembrane transporter activity [GO:0008515]; sucrose metabolic process [GO:0005985]
1	18704464	SNP	G	T	stop_gained	Vradi01g09850	-	-	-	-	-
1	18709336	SNP	A	G	splice_acceptor_variant	Vradi01g09850	-	-	-	-	-
1	18893773	INDEL	C	CACAACTA	frameshift_variant	Vradi01g09900	-	-	-	-	-
1	19076638	INDEL	GTAGGCGACAACATCGTCTA	G	frameshift_variant&splice_acceptor_variant	Vradi01g09940	replication factor C subunit 3	DNA replication [GO:0006260]	-	DNA binding [GO:0003677]	DNA binding [GO:0003677]; DNA replication [GO:0006260]
1	19076855	SNP	A	G	splice_acceptor_variant	Vradi01g09940	replication factor C subunit 3	DNA replication [GO:0006260]	-	DNA binding [GO:0003677]	DNA binding [GO:0003677]; DNA replication [GO:0006260]
1	19485397	INDEL	C	CAACAGAAAGTGGAAGGACG	frameshift_variant	Vradi01g10100	protein NUCLEAR FUSION DEFECTIVE 4-like	-	integral component of membrane [GO:0016021]	-	integral component of membrane [GO:0016021]
1	19485415	SNP	*	C	frameshift_variant	Vradi01g10100	protein NUCLEAR FUSION DEFECTIVE 4-like	-	integral component of membrane [GO:0016021]	-	integral component of membrane [GO:0016021]
1	19589984	INDEL	GATATTGTCTCTTTCTCACTTAATTAAGTACTTGAACCAGACAGCAATTGACCC	G	frameshift_variant&start_lost	Vradi01g10110	Glycosyltransferase (EC 2.4.1.-)	-	-	UDP-glycosyltransferase activity [GO:0008194]	UDP-glycosyltransferase activity [GO:0008194]
1	19593173	INDEL	G	GAA	frameshift_variant	Vradi01g10120	Laccase (EC 1.10.3.2) (Benzenediol:oxygen oxidoreductase) (Diphenol oxidase) (Urishiol oxidase)	lignin catabolic process [GO:0046274]	apoplast [GO:0048046]	copper ion binding [GO:0005507]; hydroquinone:oxygen oxidoreductase activity [GO:0052716]	apoplast [GO:0048046]; copper ion binding [GO:0005507]; hydroquinone:oxygen oxidoreductase activity [GO:0052716]; lignin catabolic process [GO:0046274]
1	19593440	SNP	C	A	stop_gained	Vradi01g10120	Laccase (EC 1.10.3.2) (Benzenediol:oxygen oxidoreductase) (Diphenol oxidase) (Urishiol oxidase)	lignin catabolic process [GO:0046274]	apoplast [GO:0048046]	copper ion binding [GO:0005507]; hydroquinone:oxygen oxidoreductase activity [GO:0052716]	apoplast [GO:0048046]; copper ion binding [GO:0005507]; hydroquinone:oxygen oxidoreductase activity [GO:0052716]; lignin catabolic process [GO:0046274]
1	19619482	INDEL	AGT	A	frameshift_variant&splice_acceptor_variant	Vradi01g10130	-	-	-	-	-
1	20086785	INDEL	CAG	C	frameshift_variant	Vradi01g10190	-	-	-	-	-
1	20086788	INDEL	CAATTATCTCTTCTTGGAACATG	C	frameshift_variant	Vradi01g10190	-	-	-	-	-
1	20086843	SNP	G	C	stop_gained	Vradi01g10190	-	-	-	-	-
1	20088516	INDEL	AT	A	frameshift_variant&start_lost	Vradi01g10190	-	-	-	-	-
1	20581386	INDEL	T	TG	frameshift_variant	Vradi01g10300	-	-	-	-	-
1	20581388	INDEL	CG	C	frameshift_variant	Vradi01g10300	-	-	-	-	-
1	20696238	INDEL	TTTCTCGAATCTTTACA	T	frameshift_variant	Vradi01g10410	protein CELLULOSE SYNTHASE INTERACTIVE 1	anisotropic cell growth [GO:0051211]; regulation of cellulose biosynthetic process [GO:2001006]	cellulose synthase complex [GO:0010330]	microtubule binding [GO:0008017]	cellulose synthase complex [GO:0010330]; microtubule binding [GO:0008017]; anisotropic cell growth [GO:0051211]; regulation of cellulose biosynthetic process [GO:2001006]
1	20696383	INDEL	TAGCACCA	TAAAGCACCA	frameshift_variant	Vradi01g10410	protein CELLULOSE SYNTHASE INTERACTIVE 1	anisotropic cell growth [GO:0051211]; regulation of cellulose biosynthetic process [GO:2001006]	cellulose synthase complex [GO:0010330]	microtubule binding [GO:0008017]	cellulose synthase complex [GO:0010330]; microtubule binding [GO:0008017]; anisotropic cell growth [GO:0051211]; regulation of cellulose biosynthetic process [GO:2001006]
1	20905294	INDEL	GCTTGGTTGAGGGAT	G	frameshift_variant	Vradi01g10560	probable zinc transporter protein DDB_G0269332	-	-	-	-
1	21033048	INDEL	TTC	T	frameshift_variant	Vradi01g10670	uncharacterized protein LOC106769153 isoform X4	-	-	-	-
1	21181508	SNP	G	T	stop_gained	Vradi01g10820	RNA-binding protein 39	mRNA processing [GO:0006397]	nucleus [GO:0005634]	RNA binding [GO:0003723]	nucleus [GO:0005634]; RNA binding [GO:0003723]; mRNA processing [GO:0006397]
1	21181553	INDEL	G	GT	splice_donor_variant	Vradi01g10820	RNA-binding protein 39	mRNA processing [GO:0006397]	nucleus [GO:0005634]	RNA binding [GO:0003723]	nucleus [GO:0005634]; RNA binding [GO:0003723]; mRNA processing [GO:0006397]
1	21199234	INDEL	C	CT	frameshift_variant	Vradi01g10840	Cellulose synthase (EC 2.4.1.12)	cellulose biosynthetic process [GO:0030244]; cell wall organization [GO:0071555]	integral component of membrane [GO:0016021]; plasma membrane [GO:0005886]	cellulose synthase (UDP-forming) activity [GO:0016760]; metal ion binding [GO:0046872]	integral component of membrane [GO:0016021]; plasma membrane [GO:0005886]; cellulose synthase (UDP-forming) activity [GO:0016760]; metal ion binding [GO:0046872]; cell wall organization [GO:0071555]; cellulose biosynthetic process [GO:0030244]
1	21453496	INDEL	CGT	C	frameshift_variant	Vradi01g11040	-	-	-	-	-
1	21675411	SNP	C	A	stop_gained	Vradi01g11230	uncharacterized protein LOC106780658	recombinational repair [GO:0000725]	-	-	recombinational repair [GO:0000725]
1	21869651	SNP	G	A	splice_acceptor_variant	Vradi01g11260	Transmembrane protein 18	-	integral component of membrane [GO:0016021]	-	integral component of membrane [GO:0016021]
1	21869810	SNP	A	G	splice_donor_variant	Vradi01g11260	Transmembrane protein 18	-	integral component of membrane [GO:0016021]	-	integral component of membrane [GO:0016021]
1	21988587	SNP	T	G	splice_donor_variant	Vradi01g11300	pentatricopeptide repeat-containing protein At2g18940, chloroplastic	-	-	-	-
1	21999291	INDEL	GT	G	frameshift_variant	Vradi01g11310	uncharacterized protein LOC106771968	DNA-dependent DNA replication [GO:0006261]	-	DNA binding [GO:0003677]; DNA-directed DNA polymerase activity [GO:0003887]	DNA binding [GO:0003677]; DNA-directed DNA polymerase activity [GO:0003887]; DNA-dependent DNA replication [GO:0006261]
1	22023708	SNP	G	A	stop_gained	Vradi01g11330	phosphatidylinositol 4-phosphate 5-kinase 6 isoform X1	-	-	kinase activity [GO:0016301]	kinase activity [GO:0016301]
1	22023823	SNP	C	T	splice_acceptor_variant	Vradi01g11330	phosphatidylinositol 4-phosphate 5-kinase 6 isoform X1	-	-	kinase activity [GO:0016301]	kinase activity [GO:0016301]
1	22048664	SNP	G	A	splice_donor_variant	Vradi01g11350	-	-	-	-	-
1	22153787	INDEL	AG	A	frameshift_variant	Vradi01g11390	-	-	-	-	-
1	22204289	SNP	C	T	stop_gained	Vradi01g11410	probable LRR receptor-like serine/threonine-protein kinase At1g34110	-	integral component of membrane [GO:0016021]	kinase activity [GO:0016301]	integral component of membrane [GO:0016021]; kinase activity [GO:0016301]
1	22208885	INDEL	G	GAT	frameshift_variant	Vradi01g11410	probable LRR receptor-like serine/threonine-protein kinase At1g34110	-	integral component of membrane [GO:0016021]	kinase activity [GO:0016301]	integral component of membrane [GO:0016021]; kinase activity [GO:0016301]
1	22208886	INDEL	CCT	C	frameshift_variant	Vradi01g11410	probable LRR receptor-like serine/threonine-protein kinase At1g34110	-	integral component of membrane [GO:0016021]	kinase activity [GO:0016301]	integral component of membrane [GO:0016021]; kinase activity [GO:0016301]
1	22208892	SNP	G	C	stop_gained	Vradi01g11410	probable LRR receptor-like serine/threonine-protein kinase At1g34110	-	integral component of membrane [GO:0016021]	kinase activity [GO:0016301]	integral component of membrane [GO:0016021]; kinase activity [GO:0016301]
1	22359233	INDEL	AT	A	frameshift_variant	Vradi01g11450	-	-	-	-	-
1	22359437	SNP	C	T	start_lost	Vradi01g11450	-	-	-	-	-
1	22537877	INDEL	TATATTATTGAATGATCAATTAGTCTGGTATTGGTG	T	frameshift_variant&splice_acceptor_variant	Vradi01g11500	uncharacterized protein LOC106766997	carbohydrate metabolic process [GO:0005975]	extracellular region [GO:0005576]	hydrolase activity, hydrolyzing O-glycosyl compounds [GO:0004553]	extracellular region [GO:0005576]; hydrolase activity, hydrolyzing O-glycosyl compounds [GO:0004553]; carbohydrate metabolic process [GO:0005975]
1	22556131	INDEL	T	TC	frameshift_variant	Vradi01g11510	aquaporin PIP2-2 isoform X1	-	integral component of membrane [GO:0016021]	channel activity [GO:0015267]	integral component of membrane [GO:0016021]; channel activity [GO:0015267]
1	22756449	SNP	G	T	stop_gained	Vradi01g11620	mRNA cap-binding protein	-	cytoplasm [GO:0005737]	translation initiation factor activity [GO:0003743]	cytoplasm [GO:0005737]; translation initiation factor activity [GO:0003743]
1	22824039	INDEL	G	GTC	frameshift_variant	Vradi01g11630	5'-adenylylsulfate reductase-like 5	-	-	-	-
1	22827021	SNP	C	T	stop_gained	Vradi01g11630	5'-adenylylsulfate reductase-like 5	-	-	-	-
1	22926954	INDEL	GA	G	frameshift_variant	Vradi01g11650	-	-	-	-	-
1	22934291	INDEL	TAGAGGGAA	T	frameshift_variant&splice_acceptor_variant	Vradi01g11650	-	-	-	-	-
1	22936100	INDEL	TCACTAACCATTGCCAGCACC	T	frameshift_variant&splice_donor_variant	Vradi01g11660	-	-	-	-	-
1	22936531	INDEL	CAAGGTGCATTT	C	frameshift_variant	Vradi01g11660	-	-	-	-	-
1	22936545	INDEL	ACCAAATAAGGATTGGATAT	A	frameshift_variant	Vradi01g11660	-	-	-	-	-
1	22936574	SNP	C	T	stop_gained	Vradi01g11660	-	-	-	-	-
1	23033507	INDEL	T	TTTGTTCATTCC	frameshift_variant	Vradi01g11670	cell division cycle 5-like protein	cell division [GO:0051301]; mRNA processing [GO:0006397]; RNA splicing [GO:0008380]	spliceosomal complex [GO:0005681]	-	spliceosomal complex [GO:0005681]; cell division [GO:0051301]; mRNA processing [GO:0006397]; RNA splicing [GO:0008380]
1	23033611	INDEL	CT	C	frameshift_variant	Vradi01g11670	cell division cycle 5-like protein	cell division [GO:0051301]; mRNA processing [GO:0006397]; RNA splicing [GO:0008380]	spliceosomal complex [GO:0005681]	-	spliceosomal complex [GO:0005681]; cell division [GO:0051301]; mRNA processing [GO:0006397]; RNA splicing [GO:0008380]
1	23033613	INDEL	GCGACTCTCCTCAGCGGCAAACACTCCTCAGAGGCGACTCT	G	frameshift_variant	Vradi01g11670	cell division cycle 5-like protein	cell division [GO:0051301]; mRNA processing [GO:0006397]; RNA splicing [GO:0008380]	spliceosomal complex [GO:0005681]	-	spliceosomal complex [GO:0005681]; cell division [GO:0051301]; mRNA processing [GO:0006397]; RNA splicing [GO:0008380]
1	23058426	INDEL	G	GTAAT	splice_donor_variant	Vradi01g11690	Peroxidase (EC 1.11.1.7)	hydrogen peroxide catabolic process [GO:0042744]; response to oxidative stress [GO:0006979]	extracellular region [GO:0005576]	heme binding [GO:0020037]; metal ion binding [GO:0046872]; peroxidase activity [GO:0004601]	extracellular region [GO:0005576]; heme binding [GO:0020037]; metal ion binding [GO:0046872]; peroxidase activity [GO:0004601]; hydrogen peroxide catabolic process [GO:0042744]; response to oxidative stress [GO:0006979]
1	23329315	INDEL	AG	A	frameshift_variant	Vradi01g11760	protein GIGANTEA isoform X1	regulation of photoperiodism, flowering [GO:2000028]	-	-	regulation of photoperiodism, flowering [GO:2000028]
1	24010951	SNP	C	T	stop_gained	Vradi01g11820	-	-	-	-	-
1	24011044	INDEL	A	AG	frameshift_variant	Vradi01g11820	-	-	-	-	-
1	24076373	INDEL	CCTGTGGTAACTGATACCCTCTTGTTTAG	C	splice_acceptor_variant	Vradi01g11840	mitochondrial import inner membrane translocase subunit PAM16 like 2	protein import into mitochondrial matrix [GO:0030150]	TIM23 mitochondrial import inner membrane translocase complex [GO:0005744]	-	TIM23 mitochondrial import inner membrane translocase complex [GO:0005744]; protein import into mitochondrial matrix [GO:0030150]
1	24242654	INDEL	CG	C	frameshift_variant	Vradi01g11870	-	-	-	-	-
1	24253662	SNP	G	A	start_lost	Vradi01g11880	uncharacterized protein LOC106769985	-	-	-	-
1	24254599	INDEL	TA	T	frameshift_variant	Vradi01g11880	uncharacterized protein LOC106769985	-	-	-	-
1	24317717	SNP	G	T	splice_acceptor_variant	Vradi01g11910	nucleobase-ascorbate transporter 4-like	-	integral component of membrane [GO:0016021]	transmembrane transporter activity [GO:0022857]	integral component of membrane [GO:0016021]; transmembrane transporter activity [GO:0022857]
1	24317776	INDEL	AGG	A	frameshift_variant&splice_donor_variant	Vradi01g11910	nucleobase-ascorbate transporter 4-like	-	integral component of membrane [GO:0016021]	transmembrane transporter activity [GO:0022857]	integral component of membrane [GO:0016021]; transmembrane transporter activity [GO:0022857]
1	24318277	SNP	C	T	stop_gained	Vradi01g11910	nucleobase-ascorbate transporter 4-like	-	integral component of membrane [GO:0016021]	transmembrane transporter activity [GO:0022857]	integral component of membrane [GO:0016021]; transmembrane transporter activity [GO:0022857]
1	24319104	INDEL	TG	T	frameshift_variant	Vradi01g11910	nucleobase-ascorbate transporter 4-like	-	integral component of membrane [GO:0016021]	transmembrane transporter activity [GO:0022857]	integral component of membrane [GO:0016021]; transmembrane transporter activity [GO:0022857]
1	24345868	INDEL	GCAAATATGATGCA	G	frameshift_variant	Vradi01g11920	uncharacterized protein LOC111241121	-	-	-	-
1	24345926	INDEL	AG	A	frameshift_variant	Vradi01g11920	uncharacterized protein LOC111241121	-	-	-	-
1	24346175	SNP	G	A	stop_gained	Vradi01g11920	uncharacterized protein LOC111241121	-	-	-	-
1	24346214	INDEL	TGA	T	frameshift_variant	Vradi01g11920	uncharacterized protein LOC111241121	-	-	-	-
1	24346217	INDEL	A	ATT	frameshift_variant	Vradi01g11920	uncharacterized protein LOC111241121	-	-	-	-
1	24346532	SNP	G	A	stop_gained	Vradi01g11920	uncharacterized protein LOC111241121	-	-	-	-
1	24421591	INDEL	TGGCTTCTGGTTCTTGGTGATTGTGGGTGGTTACGCAAGAGGAGCAACCATGGGGTTGCATTGGCCAGCGTTGGTAGTTTCATGCTGACGGTATGCTAATTTTGCAATTATAAGTGAGCTAGC	T	exon_loss_variant	Vradi01g11940	PXMP2/4 family protein 4-like	-	integral component of membrane [GO:0016021]	-	integral component of membrane [GO:0016021]
1	24421876	INDEL	CTCTCTCGAAA	C	frameshift_variant	Vradi01g11940	PXMP2/4 family protein 4-like	-	integral component of membrane [GO:0016021]	-	integral component of membrane [GO:0016021]
1	24424623	SNP	G	T	splice_acceptor_variant	Vradi01g11940	PXMP2/4 family protein 4-like	-	integral component of membrane [GO:0016021]	-	integral component of membrane [GO:0016021]
1	24424676	INDEL	C	CTTTTCTTGGT	frameshift_variant	Vradi01g11940	PXMP2/4 family protein 4-like	-	integral component of membrane [GO:0016021]	-	integral component of membrane [GO:0016021]
1	24451400	INDEL	G	GC	frameshift_variant	Vradi01g11960	uncharacterized protein LOC106775522 isoform X1	-	-	-	-
1	24451401	INDEL	A	AAGTGGTCAAAATTCAGATGG	frameshift_variant	Vradi01g11960	uncharacterized protein LOC106775522 isoform X1	-	-	-	-
1	24664691	INDEL	GT	G	frameshift_variant	Vradi01g12010	uncharacterized protein LOC106767506	glutamine metabolic process [GO:0006541]	-	hydrolase activity [GO:0016787]	hydrolase activity [GO:0016787]; glutamine metabolic process [GO:0006541]
1	24665544	INDEL	T	TA	frameshift_variant	Vradi01g12010	uncharacterized protein LOC106767506	glutamine metabolic process [GO:0006541]	-	hydrolase activity [GO:0016787]	hydrolase activity [GO:0016787]; glutamine metabolic process [GO:0006541]
1	24665585	SNP	C	T	splice_acceptor_variant	Vradi01g12010	uncharacterized protein LOC106767506	glutamine metabolic process [GO:0006541]	-	hydrolase activity [GO:0016787]	hydrolase activity [GO:0016787]; glutamine metabolic process [GO:0006541]
1	24729931	SNP	C	G	stop_gained	Vradi01g12030	uncharacterized protein LOC111242704	-	-	-	-
1	24808810	SNP	C	G	stop_gained	Vradi01g12040	-	-	-	-	-
1	25046605	INDEL	A	AAG	frameshift_variant	Vradi01g12070	leucine-rich repeat receptor-like protein CLAVATA2	-	-	-	-
1	25046608	INDEL	AAT	A	frameshift_variant	Vradi01g12070	leucine-rich repeat receptor-like protein CLAVATA2	-	-	-	-
1	25182779	SNP	C	T	splice_donor_variant	Vradi01g12090	PH, RCC1 and FYVE domains-containing protein 1 isoform X1	-	-	metal ion binding [GO:0046872]	metal ion binding [GO:0046872]
1	25280095	INDEL	G	GT	splice_donor_variant	Vradi01g12110	RNA-binding protein 1 isoform X1	-	-	RNA binding [GO:0003723]	RNA binding [GO:0003723]
1	25351447	SNP	G	A	stop_gained	Vradi01g12130	uncharacterized protein LOC106768862	-	-	-	-
1	25451976	SNP	C	A	stop_gained	Vradi01g12150	-	-	-	-	-
1	25452382	INDEL	ACT	A	frameshift_variant	Vradi01g12150	-	-	-	-	-
1	25452481	SNP	G	A	splice_acceptor_variant	Vradi01g12150	-	-	-	-	-
1	25452702	SNP	G	T	splice_acceptor_variant	Vradi01g12150	-	-	-	-	-
1	25512848	SNP	A	C	splice_acceptor_variant	Vradi01g12180	receptor kinase-like protein Xa21	-	-	kinase activity [GO:0016301]	kinase activity [GO:0016301]
1	25514359	INDEL	C	CT	frameshift_variant	Vradi01g12180	receptor kinase-like protein Xa21	-	-	kinase activity [GO:0016301]	kinase activity [GO:0016301]
1	25514367	INDEL	TC	T	frameshift_variant	Vradi01g12180	receptor kinase-like protein Xa21	-	-	kinase activity [GO:0016301]	kinase activity [GO:0016301]
1	25588029	INDEL	AAC	A	frameshift_variant	Vradi01g12200	-	-	-	-	-
1	25588036	INDEL	ATC	A	frameshift_variant	Vradi01g12200	-	-	-	-	-
1	25588044	INDEL	T	TCAAA	frameshift_variant	Vradi01g12200	-	-	-	-	-
1	25588054	INDEL	CTCATTTT	C	frameshift_variant	Vradi01g12200	-	-	-	-	-
1	25588794	INDEL	C	CT	frameshift_variant	Vradi01g12200	-	-	-	-	-
1	25589464	INDEL	CG	C	frameshift_variant	Vradi01g12200	-	-	-	-	-
1	25964255	SNP	G	A	stop_gained	Vradi01g12290	-	-	-	-	-
1	25965360	INDEL	T	TC	frameshift_variant	Vradi01g12290	-	-	-	-	-
1	26036233	INDEL	TCG	T	frameshift_variant	Vradi01g12300	receptor-like protein 12	-	-	-	-
1	26036399	SNP	G	T	stop_gained	Vradi01g12300	receptor-like protein 12	-	-	-	-
1	26036488	INDEL	T	TC	frameshift_variant	Vradi01g12300	receptor-like protein 12	-	-	-	-
1	26063845	INDEL	T	TGTTCAGA	frameshift_variant	Vradi01g12310	uncharacterized protein LOC106771179 isoform X3	transcription initiation from RNA polymerase III promoter [GO:0006384]	transcription factor TFIIIC complex [GO:0000127]	histone acetyltransferase activity [GO:0004402]	transcription factor TFIIIC complex [GO:0000127]; histone acetyltransferase activity [GO:0004402]; transcription initiation from RNA polymerase III promoter [GO:0006384]
1	26063849	INDEL	C	CAGAAGCCG	frameshift_variant	Vradi01g12310	uncharacterized protein LOC106771179 isoform X3	transcription initiation from RNA polymerase III promoter [GO:0006384]	transcription factor TFIIIC complex [GO:0000127]	histone acetyltransferase activity [GO:0004402]	transcription factor TFIIIC complex [GO:0000127]; histone acetyltransferase activity [GO:0004402]; transcription initiation from RNA polymerase III promoter [GO:0006384]
1	26661054	SNP	T	A	stop_gained	Vradi01g12390	uncharacterized protein LOC111240694	-	-	-	-
1	26661194	SNP	T	A	stop_gained	Vradi01g12390	uncharacterized protein LOC111240694	-	-	-	-
1	26661712	INDEL	T	TAA	frameshift_variant	Vradi01g12390	uncharacterized protein LOC111240694	-	-	-	-
1	26661714	INDEL	ATG	A	frameshift_variant	Vradi01g12390	uncharacterized protein LOC111240694	-	-	-	-
1	26681665	INDEL	TG	T	frameshift_variant	Vradi01g12400	uncharacterized protein LOC106768631 isoform X2	-	-	-	-
1	27169042	INDEL	AGC	A	frameshift_variant	Vradi01g12470	uncharacterized protein LOC106764893 isoform X1	-	-	-	-
1	27203419	SNP	G	T	stop_gained	Vradi01g12480	abscisic stress-ripening protein 1-like	-	-	-	-
1	27271895	SNP	A	G	stop_lost	Vradi01g12500	UPF0496 protein 4-like	-	integral component of membrane [GO:0016021]	nucleic acid binding [GO:0003676]	integral component of membrane [GO:0016021]; nucleic acid binding [GO:0003676]
1	27332744	INDEL	CATAAT	C	frameshift_variant	Vradi01g12520	protein SET DOMAIN GROUP 41 isoform X1	-	-	-	-
1	27332788	INDEL	TGGGA	T	frameshift_variant	Vradi01g12520	protein SET DOMAIN GROUP 41 isoform X1	-	-	-	-
1	27338977	INDEL	TCTGAA	T	frameshift_variant	Vradi01g12530	probable manganese-transporting ATPase PDR2	-	integral component of membrane [GO:0016021]	oxidoreductase activity, acting on the CH-CH group of donors [GO:0016627]	integral component of membrane [GO:0016021]; oxidoreductase activity, acting on the CH-CH group of donors [GO:0016627]
1	27577184	INDEL	A	AGG	frameshift_variant	Vradi01g12540	-	-	-	-	-
1	27577187	INDEL	CGT	C	frameshift_variant	Vradi01g12540	-	-	-	-	-
1	27578212	SNP	C	A	stop_gained	Vradi01g12540	-	-	-	-	-
1	27578659	INDEL	CAT	C	frameshift_variant	Vradi01g12540	-	-	-	-	-
1	27578911	INDEL	T	TATA	stop_gained	Vradi01g12540	-	-	-	-	-
1	27578934	INDEL	TG	T	frameshift_variant	Vradi01g12540	-	-	-	-	-
1	27578946	INDEL	TTAGATA	T	stop_gained	Vradi01g12540	-	-	-	-	-
1	27579002	INDEL	C	CTA	frameshift_variant	Vradi01g12540	-	-	-	-	-
1	27579040	SNP	T	A	stop_gained	Vradi01g12540	-	-	-	-	-
1	27579094	INDEL	T	TA	frameshift_variant	Vradi01g12540	-	-	-	-	-
1	27579125	SNP	A	T	stop_lost	Vradi01g12540	-	-	-	-	-
1	27588773	SNP	T	C	start_lost	Vradi01g12550	-	-	-	-	-
1	27588941	INDEL	TGA	T	frameshift_variant	Vradi01g12550	-	-	-	-	-
1	27588946	INDEL	G	GA	frameshift_variant	Vradi01g12550	-	-	-	-	-
1	27906325	INDEL	AGT	A	frameshift_variant	Vradi01g12650	-	-	-	-	-
1	28203737	INDEL	AT	A	frameshift_variant&start_lost	Vradi01g12670	-	-	-	-	-
1	28359507	INDEL	C	CTCCGCCTT	frameshift_variant	Vradi01g12710	B-like cyclin	cell cycle [GO:0007049]; cell division [GO:0051301]	-	-	cell cycle [GO:0007049]; cell division [GO:0051301]
1	28359512	INDEL	C	CGT	frameshift_variant	Vradi01g12710	B-like cyclin	cell cycle [GO:0007049]; cell division [GO:0051301]	-	-	cell cycle [GO:0007049]; cell division [GO:0051301]
1	28363864	SNP	T	A	stop_gained	Vradi01g12710	B-like cyclin	cell cycle [GO:0007049]; cell division [GO:0051301]	-	-	cell cycle [GO:0007049]; cell division [GO:0051301]
1	28375790	INDEL	C	CAGGTGAG	frameshift_variant	Vradi01g12720	uncharacterized protein LOC106774810	methylation [GO:0032259]	-	methyltransferase activity [GO:0008168]; RNA binding [GO:0003723]	methyltransferase activity [GO:0008168]; RNA binding [GO:0003723]; methylation [GO:0032259]
1	28420885	SNP	A	G	stop_lost	Vradi01g12750	-	-	-	-	-
1	28439485	SNP	A	G	stop_lost	Vradi01g12760	-	-	-	-	-
1	28439501	INDEL	AGCAG	A	frameshift_variant	Vradi01g12760	-	-	-	-	-
1	28450550	SNP	T	C	splice_donor_variant	Vradi01g12770	-	-	-	-	-
1	28796504	SNP	G	A	splice_acceptor_variant	Vradi01g12790	uncharacterized protein LOC111241783	-	-	-	-
1	28797394	SNP	G	T	stop_gained	Vradi01g12790	uncharacterized protein LOC111241783	-	-	-	-
1	28797580	SNP	C	T	stop_gained	Vradi01g12790	uncharacterized protein LOC111241783	-	-	-	-
1	28831652	SNP	C	G	stop_gained	Vradi01g12800	receptor-like protein 12	-	integral component of membrane [GO:0016021]	-	integral component of membrane [GO:0016021]
1	28959435	INDEL	TA	T	frameshift_variant	Vradi01g12840	receptor-like protein 12	-	integral component of membrane [GO:0016021]	-	integral component of membrane [GO:0016021]
1	28959540	INDEL	CA	C	frameshift_variant	Vradi01g12840	receptor-like protein 12	-	integral component of membrane [GO:0016021]	-	integral component of membrane [GO:0016021]
1	28959546	INDEL	C	CT	frameshift_variant	Vradi01g12840	receptor-like protein 12	-	integral component of membrane [GO:0016021]	-	integral component of membrane [GO:0016021]
1	28959582	INDEL	T	TAG	frameshift_variant	Vradi01g12840	receptor-like protein 12	-	integral component of membrane [GO:0016021]	-	integral component of membrane [GO:0016021]
1	28960145	SNP	C	T	stop_gained	Vradi01g12840	receptor-like protein 12	-	integral component of membrane [GO:0016021]	-	integral component of membrane [GO:0016021]
1	28961197	INDEL	CAT	C	frameshift_variant	Vradi01g12840	receptor-like protein 12	-	integral component of membrane [GO:0016021]	-	integral component of membrane [GO:0016021]
1	29004604	INDEL	T	TG	frameshift_variant	Vradi01g12850	-	-	-	-	-
1	29146230	SNP	C	A	stop_gained	Vradi01g12890	LRR receptor-like serine/threonine-protein kinase GSO1	-	integral component of membrane [GO:0016021]	kinase activity [GO:0016301]	integral component of membrane [GO:0016021]; kinase activity [GO:0016301]
1	29146316	INDEL	C	CT	frameshift_variant	Vradi01g12890	LRR receptor-like serine/threonine-protein kinase GSO1	-	integral component of membrane [GO:0016021]	kinase activity [GO:0016301]	integral component of membrane [GO:0016021]; kinase activity [GO:0016301]
1	29178859	SNP	C	A	stop_gained	Vradi01g12910	receptor-like protein 12	-	-	-	-
1	29179394	SNP	G	T	stop_gained	Vradi01g12910	receptor-like protein 12	-	-	-	-
1	29179848	SNP	C	G	stop_gained	Vradi01g12910	receptor-like protein 12	-	-	-	-
1	29256062	INDEL	G	GT	frameshift_variant&stop_gained	Vradi01g12920	receptor-like protein 12	-	integral component of membrane [GO:0016021]	-	integral component of membrane [GO:0016021]
1	29263509	INDEL	C	CT	frameshift_variant	Vradi01g12930	-	-	-	-	-
1	29263673	SNP	G	A	stop_gained	Vradi01g12930	-	-	-	-	-
1	29263710	SNP	C	A	start_lost	Vradi01g12930	-	-	-	-	-
1	29321615	INDEL	ACTAACTCAGGCAGTGGAAACAGAAACTTGAGTTTCCCTTTCCCTCAATTCCTTCCTC	A	frameshift_variant&stop_lost	Vradi01g12950	protein MITOFERRINLIKE 1, chloroplastic	iron ion transport [GO:0006826]; response to iron ion [GO:0010039]	chloroplast envelope [GO:0009941]; integral component of membrane [GO:0016021]	-	chloroplast envelope [GO:0009941]; integral component of membrane [GO:0016021]; iron ion transport [GO:0006826]; response to iron ion [GO:0010039]
1	30010600	INDEL	CT	C	frameshift_variant	Vradi01g13060	-	-	-	-	-
1	30010771	INDEL	CG	C	frameshift_variant	Vradi01g13060	-	-	-	-	-
1	30010835	INDEL	A	AC	frameshift_variant	Vradi01g13060	-	-	-	-	-
1	30010838	INDEL	TG	T	frameshift_variant	Vradi01g13060	-	-	-	-	-
1	30010858	SNP	C	G	start_lost	Vradi01g13060	-	-	-	-	-
1	30016318	INDEL	G	GTCTGA	frameshift_variant	Vradi01g13080	-	-	-	-	-
1	30020731	INDEL	ATAGAT	A	frameshift_variant	Vradi01g13080	-	-	-	-	-
1	30021161	INDEL	C	CA	frameshift_variant	Vradi01g13080	-	-	-	-	-
1	30065811	SNP	G	C	stop_gained	Vradi01g13110	-	-	-	-	-
1	30099431	INDEL	G	GTAGGGGTTGT	splice_donor_variant	Vradi01g13120	uncharacterized protein LOC106775032 isoform X3	-	-	nucleic acid binding [GO:0003676]; zinc ion binding [GO:0008270]	nucleic acid binding [GO:0003676]; zinc ion binding [GO:0008270]
1	30216357	INDEL	C	CCT	frameshift_variant	Vradi01g13140	-	-	-	-	-
1	30216359	INDEL	TGG	T	frameshift_variant	Vradi01g13140	-	-	-	-	-
1	30216369	INDEL	TAG	T	frameshift_variant	Vradi01g13140	-	-	-	-	-
1	30216374	INDEL	A	AGG	frameshift_variant	Vradi01g13140	-	-	-	-	-
1	30216378	INDEL	A	AAT	frameshift_variant	Vradi01g13140	-	-	-	-	-
1	30216381	INDEL	C	CA	frameshift_variant	Vradi01g13140	-	-	-	-	-
1	30216471	INDEL	TG	T	frameshift_variant	Vradi01g13140	-	-	-	-	-
1	30217826	INDEL	G	GCGTCATTGAGCTCTAGATCAGC	frameshift_variant&stop_gained	Vradi01g13140	-	-	-	-	-
1	30335945	INDEL	C	CTGTGACA	frameshift_variant	Vradi01g13150	LOW QUALITY PROTEIN: ABC transporter C family member 10-like	-	integral component of membrane [GO:0016021]	ATPase activity [GO:0016887]; ATPase-coupled transmembrane transporter activity [GO:0042626]; ATP binding [GO:0005524]	integral component of membrane [GO:0016021]; ATP binding [GO:0005524]; ATPase activity [GO:0016887]; ATPase-coupled transmembrane transporter activity [GO:0042626]
1	30566899	INDEL	C	CTT	frameshift_variant	Vradi01g13190	-	-	-	-	-
1	30635250	SNP	A	G	start_lost	Vradi01g13210	acidic endochitinase	carbohydrate metabolic process [GO:0005975]	-	hydrolase activity, hydrolyzing O-glycosyl compounds [GO:0004553]	hydrolase activity, hydrolyzing O-glycosyl compounds [GO:0004553]; carbohydrate metabolic process [GO:0005975]
1	30635323	SNP	G	A	stop_gained	Vradi01g13210	acidic endochitinase	carbohydrate metabolic process [GO:0005975]	-	hydrolase activity, hydrolyzing O-glycosyl compounds [GO:0004553]	hydrolase activity, hydrolyzing O-glycosyl compounds [GO:0004553]; carbohydrate metabolic process [GO:0005975]
1	30635363	SNP	G	A	splice_donor_variant	Vradi01g13210	acidic endochitinase	carbohydrate metabolic process [GO:0005975]	-	hydrolase activity, hydrolyzing O-glycosyl compounds [GO:0004553]	hydrolase activity, hydrolyzing O-glycosyl compounds [GO:0004553]; carbohydrate metabolic process [GO:0005975]
1	30635364	SNP	T	C	splice_donor_variant	Vradi01g13210	acidic endochitinase	carbohydrate metabolic process [GO:0005975]	-	hydrolase activity, hydrolyzing O-glycosyl compounds [GO:0004553]	hydrolase activity, hydrolyzing O-glycosyl compounds [GO:0004553]; carbohydrate metabolic process [GO:0005975]
1	30686070	SNP	G	T	stop_gained	Vradi01g13220	uncharacterized protein LOC106779410	-	integral component of membrane [GO:0016021]	-	integral component of membrane [GO:0016021]
1	30686535	INDEL	A	AG	frameshift_variant	Vradi01g13220	uncharacterized protein LOC106779410	-	integral component of membrane [GO:0016021]	-	integral component of membrane [GO:0016021]
1	30686538	INDEL	GA	G	frameshift_variant	Vradi01g13220	uncharacterized protein LOC106779410	-	integral component of membrane [GO:0016021]	-	integral component of membrane [GO:0016021]
1	30686908	INDEL	TGG	T	frameshift_variant	Vradi01g13220	uncharacterized protein LOC106779410	-	integral component of membrane [GO:0016021]	-	integral component of membrane [GO:0016021]
1	30686911	INDEL	C	CAA	frameshift_variant	Vradi01g13220	uncharacterized protein LOC106779410	-	integral component of membrane [GO:0016021]	-	integral component of membrane [GO:0016021]
1	30687147	SNP	A	T	stop_gained	Vradi01g13220	uncharacterized protein LOC106779410	-	integral component of membrane [GO:0016021]	-	integral component of membrane [GO:0016021]
1	30687256	INDEL	T	TCG	frameshift_variant	Vradi01g13220	uncharacterized protein LOC106779410	-	integral component of membrane [GO:0016021]	-	integral component of membrane [GO:0016021]
1	30687263	INDEL	AAT	A	frameshift_variant	Vradi01g13220	uncharacterized protein LOC106779410	-	integral component of membrane [GO:0016021]	-	integral component of membrane [GO:0016021]
1	30687268	INDEL	T	TC	frameshift_variant	Vradi01g13220	uncharacterized protein LOC106779410	-	integral component of membrane [GO:0016021]	-	integral component of membrane [GO:0016021]
1	30687269	INDEL	T	TCAGCA	frameshift_variant	Vradi01g13220	uncharacterized protein LOC106779410	-	integral component of membrane [GO:0016021]	-	integral component of membrane [GO:0016021]
1	30692850	INDEL	GCTTTT	G	frameshift_variant	Vradi01g13230	-	-	-	-	-
1	30737440	SNP	G	A	start_lost	Vradi01g13250	Pectate lyase (EC 4.2.2.2)	pectin catabolic process [GO:0045490]	cell wall [GO:0005618]; integral component of membrane [GO:0016021]	metal ion binding [GO:0046872]; pectate lyase activity [GO:0030570]	cell wall [GO:0005618]; integral component of membrane [GO:0016021]; metal ion binding [GO:0046872]; pectate lyase activity [GO:0030570]; pectin catabolic process [GO:0045490]
1	31288458	INDEL	GT	G	frameshift_variant	Vradi01g13290	uncharacterized protein LOC111240865	-	-	-	-
1	31672426	SNP	A	C	splice_donor_variant	Vradi01g13350	-	-	-	-	-
1	31673774	INDEL	ACG	A	frameshift_variant	Vradi01g13350	-	-	-	-	-
1	31714978	INDEL	C	CTA	frameshift_variant	Vradi01g13360	LOW QUALITY PROTEIN: uncharacterized protein LOC106761818	photosynthetic electron transport in photosystem II [GO:0009772]; protein-chromophore linkage [GO:0018298]	integral component of membrane [GO:0016021]; photosystem II [GO:0009523]	chlorophyll binding [GO:0016168]; electron transporter, transferring electrons within the cyclic electron transport pathway of photosynthesis activity [GO:0045156]; metal ion binding [GO:0046872]	integral component of membrane [GO:0016021]; photosystem II [GO:0009523]; chlorophyll binding [GO:0016168]; electron transporter, transferring electrons within the cyclic electron transport pathway of photosynthesis activity [GO:0045156]; metal ion binding [GO:0046872]; photosynthetic electron transport in photosystem II [GO:0009772]; protein-chromophore linkage [GO:0018298]
1	31714982	INDEL	GCA	G	frameshift_variant	Vradi01g13360	LOW QUALITY PROTEIN: uncharacterized protein LOC106761818	photosynthetic electron transport in photosystem II [GO:0009772]; protein-chromophore linkage [GO:0018298]	integral component of membrane [GO:0016021]; photosystem II [GO:0009523]	chlorophyll binding [GO:0016168]; electron transporter, transferring electrons within the cyclic electron transport pathway of photosynthesis activity [GO:0045156]; metal ion binding [GO:0046872]	integral component of membrane [GO:0016021]; photosystem II [GO:0009523]; chlorophyll binding [GO:0016168]; electron transporter, transferring electrons within the cyclic electron transport pathway of photosynthesis activity [GO:0045156]; metal ion binding [GO:0046872]; photosynthetic electron transport in photosystem II [GO:0009772]; protein-chromophore linkage [GO:0018298]
1	31715072	INDEL	C	CG	frameshift_variant	Vradi01g13360	LOW QUALITY PROTEIN: uncharacterized protein LOC106761818	photosynthetic electron transport in photosystem II [GO:0009772]; protein-chromophore linkage [GO:0018298]	integral component of membrane [GO:0016021]; photosystem II [GO:0009523]	chlorophyll binding [GO:0016168]; electron transporter, transferring electrons within the cyclic electron transport pathway of photosynthesis activity [GO:0045156]; metal ion binding [GO:0046872]	integral component of membrane [GO:0016021]; photosystem II [GO:0009523]; chlorophyll binding [GO:0016168]; electron transporter, transferring electrons within the cyclic electron transport pathway of photosynthesis activity [GO:0045156]; metal ion binding [GO:0046872]; photosynthetic electron transport in photosystem II [GO:0009772]; protein-chromophore linkage [GO:0018298]
1	31715207	INDEL	ACTCT	A	frameshift_variant	Vradi01g13360	LOW QUALITY PROTEIN: uncharacterized protein LOC106761818	photosynthetic electron transport in photosystem II [GO:0009772]; protein-chromophore linkage [GO:0018298]	integral component of membrane [GO:0016021]; photosystem II [GO:0009523]	chlorophyll binding [GO:0016168]; electron transporter, transferring electrons within the cyclic electron transport pathway of photosynthesis activity [GO:0045156]; metal ion binding [GO:0046872]	integral component of membrane [GO:0016021]; photosystem II [GO:0009523]; chlorophyll binding [GO:0016168]; electron transporter, transferring electrons within the cyclic electron transport pathway of photosynthesis activity [GO:0045156]; metal ion binding [GO:0046872]; photosynthetic electron transport in photosystem II [GO:0009772]; protein-chromophore linkage [GO:0018298]
1	31715209	INDEL	G	GTTTT	frameshift_variant	Vradi01g13360	LOW QUALITY PROTEIN: uncharacterized protein LOC106761818	photosynthetic electron transport in photosystem II [GO:0009772]; protein-chromophore linkage [GO:0018298]	integral component of membrane [GO:0016021]; photosystem II [GO:0009523]	chlorophyll binding [GO:0016168]; electron transporter, transferring electrons within the cyclic electron transport pathway of photosynthesis activity [GO:0045156]; metal ion binding [GO:0046872]	integral component of membrane [GO:0016021]; photosystem II [GO:0009523]; chlorophyll binding [GO:0016168]; electron transporter, transferring electrons within the cyclic electron transport pathway of photosynthesis activity [GO:0045156]; metal ion binding [GO:0046872]; photosynthetic electron transport in photosystem II [GO:0009772]; protein-chromophore linkage [GO:0018298]
1	31715213	SNP	*	T	frameshift_variant	Vradi01g13360	LOW QUALITY PROTEIN: uncharacterized protein LOC106761818	photosynthetic electron transport in photosystem II [GO:0009772]; protein-chromophore linkage [GO:0018298]	integral component of membrane [GO:0016021]; photosystem II [GO:0009523]	chlorophyll binding [GO:0016168]; electron transporter, transferring electrons within the cyclic electron transport pathway of photosynthesis activity [GO:0045156]; metal ion binding [GO:0046872]	integral component of membrane [GO:0016021]; photosystem II [GO:0009523]; chlorophyll binding [GO:0016168]; electron transporter, transferring electrons within the cyclic electron transport pathway of photosynthesis activity [GO:0045156]; metal ion binding [GO:0046872]; photosynthetic electron transport in photosystem II [GO:0009772]; protein-chromophore linkage [GO:0018298]
1	31715289	INDEL	CGT	C	frameshift_variant	Vradi01g13360	LOW QUALITY PROTEIN: uncharacterized protein LOC106761818	photosynthetic electron transport in photosystem II [GO:0009772]; protein-chromophore linkage [GO:0018298]	integral component of membrane [GO:0016021]; photosystem II [GO:0009523]	chlorophyll binding [GO:0016168]; electron transporter, transferring electrons within the cyclic electron transport pathway of photosynthesis activity [GO:0045156]; metal ion binding [GO:0046872]	integral component of membrane [GO:0016021]; photosystem II [GO:0009523]; chlorophyll binding [GO:0016168]; electron transporter, transferring electrons within the cyclic electron transport pathway of photosynthesis activity [GO:0045156]; metal ion binding [GO:0046872]; photosynthetic electron transport in photosystem II [GO:0009772]; protein-chromophore linkage [GO:0018298]
1	31715291	INDEL	T	TGC	frameshift_variant	Vradi01g13360	LOW QUALITY PROTEIN: uncharacterized protein LOC106761818	photosynthetic electron transport in photosystem II [GO:0009772]; protein-chromophore linkage [GO:0018298]	integral component of membrane [GO:0016021]; photosystem II [GO:0009523]	chlorophyll binding [GO:0016168]; electron transporter, transferring electrons within the cyclic electron transport pathway of photosynthesis activity [GO:0045156]; metal ion binding [GO:0046872]	integral component of membrane [GO:0016021]; photosystem II [GO:0009523]; chlorophyll binding [GO:0016168]; electron transporter, transferring electrons within the cyclic electron transport pathway of photosynthesis activity [GO:0045156]; metal ion binding [GO:0046872]; photosynthetic electron transport in photosystem II [GO:0009772]; protein-chromophore linkage [GO:0018298]
1	31715297	INDEL	ATG	A	frameshift_variant	Vradi01g13360	LOW QUALITY PROTEIN: uncharacterized protein LOC106761818	photosynthetic electron transport in photosystem II [GO:0009772]; protein-chromophore linkage [GO:0018298]	integral component of membrane [GO:0016021]; photosystem II [GO:0009523]	chlorophyll binding [GO:0016168]; electron transporter, transferring electrons within the cyclic electron transport pathway of photosynthesis activity [GO:0045156]; metal ion binding [GO:0046872]	integral component of membrane [GO:0016021]; photosystem II [GO:0009523]; chlorophyll binding [GO:0016168]; electron transporter, transferring electrons within the cyclic electron transport pathway of photosynthesis activity [GO:0045156]; metal ion binding [GO:0046872]; photosynthetic electron transport in photosystem II [GO:0009772]; protein-chromophore linkage [GO:0018298]
1	31715300	INDEL	A	AGG	frameshift_variant	Vradi01g13360	LOW QUALITY PROTEIN: uncharacterized protein LOC106761818	photosynthetic electron transport in photosystem II [GO:0009772]; protein-chromophore linkage [GO:0018298]	integral component of membrane [GO:0016021]; photosystem II [GO:0009523]	chlorophyll binding [GO:0016168]; electron transporter, transferring electrons within the cyclic electron transport pathway of photosynthesis activity [GO:0045156]; metal ion binding [GO:0046872]	integral component of membrane [GO:0016021]; photosystem II [GO:0009523]; chlorophyll binding [GO:0016168]; electron transporter, transferring electrons within the cyclic electron transport pathway of photosynthesis activity [GO:0045156]; metal ion binding [GO:0046872]; photosynthetic electron transport in photosystem II [GO:0009772]; protein-chromophore linkage [GO:0018298]
1	31715302	SNP	*	G	frameshift_variant	Vradi01g13360	LOW QUALITY PROTEIN: uncharacterized protein LOC106761818	photosynthetic electron transport in photosystem II [GO:0009772]; protein-chromophore linkage [GO:0018298]	integral component of membrane [GO:0016021]; photosystem II [GO:0009523]	chlorophyll binding [GO:0016168]; electron transporter, transferring electrons within the cyclic electron transport pathway of photosynthesis activity [GO:0045156]; metal ion binding [GO:0046872]	integral component of membrane [GO:0016021]; photosystem II [GO:0009523]; chlorophyll binding [GO:0016168]; electron transporter, transferring electrons within the cyclic electron transport pathway of photosynthesis activity [GO:0045156]; metal ion binding [GO:0046872]; photosynthetic electron transport in photosystem II [GO:0009772]; protein-chromophore linkage [GO:0018298]
1	31873993	INDEL	TG	T	frameshift_variant	Vradi01g13390	-	-	-	-	-
1	32002460	INDEL	T	TC	frameshift_variant	Vradi01g13420	uncharacterized protein LOC106779719	DNA integration [GO:0015074]	-	nucleic acid binding [GO:0003676]	nucleic acid binding [GO:0003676]; DNA integration [GO:0015074]
1	32002486	INDEL	CTTAA	C	frameshift_variant	Vradi01g13420	uncharacterized protein LOC106779719	DNA integration [GO:0015074]	-	nucleic acid binding [GO:0003676]	nucleic acid binding [GO:0003676]; DNA integration [GO:0015074]
1	32002684	INDEL	CTT	C	frameshift_variant	Vradi01g13420	uncharacterized protein LOC106779719	DNA integration [GO:0015074]	-	nucleic acid binding [GO:0003676]	nucleic acid binding [GO:0003676]; DNA integration [GO:0015074]
1	32002824	SNP	C	A	stop_gained	Vradi01g13420	uncharacterized protein LOC106779719	DNA integration [GO:0015074]	-	nucleic acid binding [GO:0003676]	nucleic acid binding [GO:0003676]; DNA integration [GO:0015074]
1	32074160	INDEL	GTCAGCGACTGTTGTTCATGGTATGCAACTATTAGAGGATGAGGTGAAAGTCTCAA	G	frameshift_variant&start_lost	Vradi01g13430	-	-	-	-	-
1	32420910	SNP	C	A	stop_gained	Vradi01g13500	-	-	-	-	-
1	32421161	SNP	G	T	stop_gained	Vradi01g13500	-	-	-	-	-
1	32421276	INDEL	AC	A	frameshift_variant	Vradi01g13500	-	-	-	-	-
1	32421278	INDEL	AATGCTTTCGAGAT	A	frameshift_variant	Vradi01g13500	-	-	-	-	-
1	32426191	INDEL	GTGTTCAAGCATGTGGTAATGTATTT	G	frameshift_variant&splice_donor_variant	Vradi01g13510	SPX domain-containing membrane protein At4g22990	-	integral component of membrane [GO:0016021]	transmembrane transporter activity [GO:0022857]	integral component of membrane [GO:0016021]; transmembrane transporter activity [GO:0022857]
1	32426199	SNP	*	G	frameshift_variant	Vradi01g13510	SPX domain-containing membrane protein At4g22990	-	integral component of membrane [GO:0016021]	transmembrane transporter activity [GO:0022857]	integral component of membrane [GO:0016021]; transmembrane transporter activity [GO:0022857]
1	32940386	INDEL	TATTAATCTTGAAACTTATGCAGTTCAG	T	frameshift_variant&splice_acceptor_variant	Vradi01g13550	uncharacterized protein LOC111242620	-	integral component of membrane [GO:0016021]	-	integral component of membrane [GO:0016021]
1	32948983	SNP	C	T	stop_gained	Vradi01g13550	uncharacterized protein LOC111242620	-	integral component of membrane [GO:0016021]	-	integral component of membrane [GO:0016021]
1	32949855	SNP	G	A	splice_acceptor_variant	Vradi01g13550	uncharacterized protein LOC111242620	-	integral component of membrane [GO:0016021]	-	integral component of membrane [GO:0016021]
1	32963002	SNP	A	G	stop_lost	Vradi01g13560	-	-	-	-	-
1	33048444	SNP	C	T	stop_gained	Vradi01g13600	silicon efflux transporter LSI2	transmembrane transport [GO:0055085]	integral component of membrane [GO:0016021]	-	integral component of membrane [GO:0016021]; transmembrane transport [GO:0055085]
1	33048528	SNP	C	T	stop_gained	Vradi01g13600	silicon efflux transporter LSI2	transmembrane transport [GO:0055085]	integral component of membrane [GO:0016021]	-	integral component of membrane [GO:0016021]; transmembrane transport [GO:0055085]
1	33048533	SNP	T	A	stop_gained	Vradi01g13600	silicon efflux transporter LSI2	transmembrane transport [GO:0055085]	integral component of membrane [GO:0016021]	-	integral component of membrane [GO:0016021]; transmembrane transport [GO:0055085]
1	33112628	INDEL	ATT	A	frameshift_variant&start_lost	Vradi01g13620	BAHD acyltransferase DCR	-	-	transferase activity, transferring acyl groups other than amino-acyl groups [GO:0016747]	transferase activity, transferring acyl groups other than amino-acyl groups [GO:0016747]
1	33196633	INDEL	C	CTT	frameshift_variant	Vradi01g13640	uncharacterized protein LOC106766434	-	-	-	-
1	33196657	INDEL	A	AC	frameshift_variant	Vradi01g13640	uncharacterized protein LOC106766434	-	-	-	-
1	33215737	INDEL	G	GATATTAGTCGGAGTAAAT	stop_gained	Vradi01g13650	Protein DETOXIFICATION (Multidrug and toxic compound extrusion protein)	-	integral component of membrane [GO:0016021]	antiporter activity [GO:0015297]; xenobiotic transmembrane transporter activity [GO:0042910]	integral component of membrane [GO:0016021]; antiporter activity [GO:0015297]; xenobiotic transmembrane transporter activity [GO:0042910]
1	33286209	SNP	T	G	stop_gained	Vradi01g13670	Prolyl-tRNA synthetase (EC 6.1.1.15)	prolyl-tRNA aminoacylation [GO:0006433]	cytoplasm [GO:0005737]	ATP binding [GO:0005524]; proline-tRNA ligase activity [GO:0004827]	cytoplasm [GO:0005737]; ATP binding [GO:0005524]; proline-tRNA ligase activity [GO:0004827]; prolyl-tRNA aminoacylation [GO:0006433]
1	33362423	SNP	A	G	stop_lost	Vradi01g13740	-	-	-	-	-
1	33362480	SNP	G	A	stop_gained	Vradi01g13740	-	-	-	-	-
1	33362494	INDEL	GT	G	frameshift_variant	Vradi01g13740	-	-	-	-	-
1	33362496	INDEL	CGGAGCTTTGATCGGTGG	C	frameshift_variant	Vradi01g13740	-	-	-	-	-
1	33591982	SNP	A	C	stop_lost	Vradi01g13830	two pore calcium channel protein 1	-	integral component of membrane [GO:0016021]	calcium ion binding [GO:0005509]; ion channel activity [GO:0005216]	integral component of membrane [GO:0016021]; calcium ion binding [GO:0005509]; ion channel activity [GO:0005216]
1	33602488	INDEL	GA	G	frameshift_variant	Vradi01g13840	uncharacterized protein LOC106772671	-	-	-	-
1	33832357	INDEL	C	CA	frameshift_variant	Vradi01g13880	heat shock protein 83	protein folding [GO:0006457]	-	ATPase activity [GO:0016887]; ATP binding [GO:0005524]; unfolded protein binding [GO:0051082]	ATP binding [GO:0005524]; ATPase activity [GO:0016887]; unfolded protein binding [GO:0051082]; protein folding [GO:0006457]
1	33833764	SNP	T	A	stop_gained	Vradi01g13880	heat shock protein 83	protein folding [GO:0006457]	-	ATPase activity [GO:0016887]; ATP binding [GO:0005524]; unfolded protein binding [GO:0051082]	ATP binding [GO:0005524]; ATPase activity [GO:0016887]; unfolded protein binding [GO:0051082]; protein folding [GO:0006457]
1	33939860	INDEL	C	CGTTGAAGTCGTAACTA	frameshift_variant&stop_gained	Vradi01g13920	heavy metal-associated isoprenylated plant protein 12-like isoform X1	-	-	metal ion binding [GO:0046872]	metal ion binding [GO:0046872]
1	33972906	SNP	C	A	splice_acceptor_variant	Vradi01g13930	-	-	-	-	-
1	33976788	INDEL	A	AG	frameshift_variant	Vradi01g13930	-	-	-	-	-
1	34673078	INDEL	TTCTTCATTAACTCCATGTAAAGGTTC	TTTCATTAACTCCATGTAAAGGTTC	frameshift_variant	Vradi01g14080	short-chain dehydrogenase TIC 32, chloroplastic-like	-	-	-	-
1	34673247	SNP	A	T	stop_gained	Vradi01g14080	short-chain dehydrogenase TIC 32, chloroplastic-like	-	-	-	-
1	34673262	SNP	G	C	stop_gained	Vradi01g14080	short-chain dehydrogenase TIC 32, chloroplastic-like	-	-	-	-
1	34673371	SNP	G	A	stop_gained	Vradi01g14080	short-chain dehydrogenase TIC 32, chloroplastic-like	-	-	-	-
1	34673431	INDEL	CG	C	frameshift_variant	Vradi01g14080	short-chain dehydrogenase TIC 32, chloroplastic-like	-	-	-	-
1	34787200	SNP	A	T	splice_acceptor_variant	Vradi01g14130	short-chain dehydrogenase TIC 32, chloroplastic	-	-	-	-
1	34789512	INDEL	CAT	C	frameshift_variant&start_lost	Vradi01g14130	short-chain dehydrogenase TIC 32, chloroplastic	-	-	-	-
1	34851677	SNP	A	T	stop_lost	Vradi01g14170	kinesin-like protein KIN-10C	microtubule-based movement [GO:0007018]	-	ATP binding [GO:0005524]; ATP-dependent microtubule motor activity [GO:1990939]; microtubule binding [GO:0008017]	ATP binding [GO:0005524]; ATP-dependent microtubule motor activity [GO:1990939]; microtubule binding [GO:0008017]; microtubule-based movement [GO:0007018]
1	34898559	INDEL	G	GT	frameshift_variant	Vradi01g14190	uncharacterized protein LOC111241088	-	-	-	-
1	34900711	SNP	A	G	start_lost	Vradi01g14190	uncharacterized protein LOC111241088	-	-	-	-
1	34973334	SNP	C	G	stop_gained	Vradi01g14240	uncharacterized protein LOC106778651	-	-	-	-
1	34988145	INDEL	GC	G	frameshift_variant	Vradi01g14240	uncharacterized protein LOC106778651	-	-	-	-
1	35126715	INDEL	C	CA	frameshift_variant	Vradi01g14250	-	-	-	-	-
1	35126860	INDEL	C	CTGCTGAAGGAT	frameshift_variant&stop_gained	Vradi01g14250	-	-	-	-	-
1	35126861	INDEL	*	TGCTG	frameshift_variant	Vradi01g14250	-	-	-	-	-
1	35126866	INDEL	*	AAGGATTGCT	frameshift_variant	Vradi01g14250	-	-	-	-	-
1	35236817	INDEL	TCAAAG	T	frameshift_variant	Vradi01g14280	oxalate--CoA ligase-like	-	-	ligase activity [GO:0016874]	ligase activity [GO:0016874]
1	35236902	INDEL	CTT	C	frameshift_variant	Vradi01g14280	oxalate--CoA ligase-like	-	-	ligase activity [GO:0016874]	ligase activity [GO:0016874]
1	35362642	SNP	C	A	splice_donor_variant	Vradi01g14300	-	-	-	-	-
1	35376406	INDEL	C	CTTCTGGTAGTGATCCTTTCAAAGAAATATTCGTTTATGGATATTATTTTTTACTTTGAGATTTGCATTTATTCATAATGGGTTATTTTGTTATTCAGCTGAAGGAAG	frameshift_variant&stop_gained	Vradi01g14310	protein YLS3	-	anchored component of membrane [GO:0031225]; plasma membrane [GO:0005886]	-	anchored component of membrane [GO:0031225]; plasma membrane [GO:0005886]
1	35390936	SNP	A	G	stop_lost	Vradi01g14330	protein YLS3 isoform X2	-	anchored component of membrane [GO:0031225]; plasma membrane [GO:0005886]	-	anchored component of membrane [GO:0031225]; plasma membrane [GO:0005886]
1	35523398	SNP	A	T	splice_donor_variant	Vradi01g14390	uncharacterized protein LOC106773355	-	-	-	-
1	35631792	INDEL	TTA	T	frameshift_variant	Vradi01g14400	-	-	-	-	-
1	35631802	INDEL	C	CT	frameshift_variant	Vradi01g14400	-	-	-	-	-
1	35631900	SNP	C	T	splice_acceptor_variant	Vradi01g14400	-	-	-	-	-
1	35641048	INDEL	C	CT	frameshift_variant	Vradi01g14410	remorin	-	-	-	-
1	35675732	SNP	C	T	stop_gained	Vradi01g14430	uncharacterized protein PFB0145c	-	integral component of membrane [GO:0016021]	-	integral component of membrane [GO:0016021]
1	35675752	INDEL	A	ATAG	stop_gained	Vradi01g14430	uncharacterized protein PFB0145c	-	integral component of membrane [GO:0016021]	-	integral component of membrane [GO:0016021]
1	35792347	SNP	A	C	stop_lost	Vradi01g14510	-	-	-	-	-
1	35833446	INDEL	GAT	G	frameshift_variant	Vradi01g14540	uncharacterized protein LOC106766141	-	nucleus [GO:0005634]	DNA binding [GO:0003677]	nucleus [GO:0005634]; DNA binding [GO:0003677]
1	35833449	INDEL	G	GGA	frameshift_variant	Vradi01g14540	uncharacterized protein LOC106766141	-	nucleus [GO:0005634]	DNA binding [GO:0003677]	nucleus [GO:0005634]; DNA binding [GO:0003677]
1	35883012	INDEL	GTCTCCTCATATATGGACTTCATGGAGCAAGAGTCAATAAATTGT	G	frameshift_variant	Vradi01g14570	E3 ubiquitin-protein ligase ATL31	-	integral component of membrane [GO:0016021]	-	integral component of membrane [GO:0016021]
1	35883456	SNP	C	G	splice_donor_variant	Vradi01g14570	E3 ubiquitin-protein ligase ATL31	-	integral component of membrane [GO:0016021]	-	integral component of membrane [GO:0016021]
1	35884261	SNP	C	T	stop_gained	Vradi01g14570	E3 ubiquitin-protein ligase ATL31	-	integral component of membrane [GO:0016021]	-	integral component of membrane [GO:0016021]
1	35884692	SNP	T	A	stop_gained	Vradi01g14570	E3 ubiquitin-protein ligase ATL31	-	integral component of membrane [GO:0016021]	-	integral component of membrane [GO:0016021]
1	35884747	SNP	C	T	splice_acceptor_variant	Vradi01g14570	E3 ubiquitin-protein ligase ATL31	-	integral component of membrane [GO:0016021]	-	integral component of membrane [GO:0016021]
1	35921658	SNP	G	A	stop_gained	Vradi01g14580	putative GEM-like protein 8	-	-	-	-
1	35921917	INDEL	GCTATTTTTTCCTGTGTCCTTCATGTCATC	G	frameshift_variant	Vradi01g14580	putative GEM-like protein 8	-	-	-	-
1	35922528	SNP	T	C	stop_lost	Vradi01g14590	-	-	-	-	-
1	36020856	SNP	T	A	stop_lost	Vradi01g14610	F-box/LRR-repeat protein At3g26922 isoform X1	-	-	-	-
1	36068886	SNP	C	A	splice_acceptor_variant	Vradi01g14630	cytochrome P450 71A21-like	-	integral component of membrane [GO:0016021]	heme binding [GO:0020037]; iron ion binding [GO:0005506]; monooxygenase activity [GO:0004497]; oxidoreductase activity, acting on paired donors, with incorporation or reduction of molecular oxygen [GO:0016705]	integral component of membrane [GO:0016021]; heme binding [GO:0020037]; iron ion binding [GO:0005506]; monooxygenase activity [GO:0004497]; oxidoreductase activity, acting on paired donors, with incorporation or reduction of molecular oxygen [GO:0016705]
1	36096871	SNP	C	A	stop_lost	Vradi01g14640	cytochrome P450 71A26-like	-	-	heme binding [GO:0020037]; iron ion binding [GO:0005506]; oxidoreductase activity, acting on paired donors, with incorporation or reduction of molecular oxygen [GO:0016705]	heme binding [GO:0020037]; iron ion binding [GO:0005506]; oxidoreductase activity, acting on paired donors, with incorporation or reduction of molecular oxygen [GO:0016705]
2	81561	SNP	C	A	stop_gained	Vradi02g00010	-	-	-	-	-
2	81665	SNP	C	T	stop_gained	Vradi02g00010	-	-	-	-	-
2	176091	INDEL	C	CGCGA	frameshift_variant	Vradi02g00100	phosphoinositide phosphatase SAC1	phosphatidylinositol dephosphorylation [GO:0046856]	vacuolar membrane [GO:0005774]	phosphatidylinositol-3,5-bisphosphate 5-phosphatase activity [GO:0043813]	vacuolar membrane [GO:0005774]; phosphatidylinositol-3,5-bisphosphate 5-phosphatase activity [GO:0043813]; phosphatidylinositol dephosphorylation [GO:0046856]
2	176146	SNP	C	T	splice_acceptor_variant	Vradi02g00100	phosphoinositide phosphatase SAC1	phosphatidylinositol dephosphorylation [GO:0046856]	vacuolar membrane [GO:0005774]	phosphatidylinositol-3,5-bisphosphate 5-phosphatase activity [GO:0043813]	vacuolar membrane [GO:0005774]; phosphatidylinositol-3,5-bisphosphate 5-phosphatase activity [GO:0043813]; phosphatidylinositol dephosphorylation [GO:0046856]
2	176378	INDEL	C	CTG	frameshift_variant	Vradi02g00100	phosphoinositide phosphatase SAC1	phosphatidylinositol dephosphorylation [GO:0046856]	vacuolar membrane [GO:0005774]	phosphatidylinositol-3,5-bisphosphate 5-phosphatase activity [GO:0043813]	vacuolar membrane [GO:0005774]; phosphatidylinositol-3,5-bisphosphate 5-phosphatase activity [GO:0043813]; phosphatidylinositol dephosphorylation [GO:0046856]
2	400760	SNP	G	A	splice_donor_variant	Vradi02g00410	-	-	-	-	-
2	590115	SNP	A	T	splice_acceptor_variant	Vradi02g00620	Protein RFT1 homolog	dolichol-linked oligosaccharide biosynthetic process [GO:0006488]	integral component of membrane [GO:0016021]	-	integral component of membrane [GO:0016021]; dolichol-linked oligosaccharide biosynthetic process [GO:0006488]
2	611638	INDEL	TTCTG	T	frameshift_variant	Vradi02g00630	leucine-rich repeat receptor-like protein kinase TDR	-	integral component of membrane [GO:0016021]	ATP binding [GO:0005524]; protein kinase activity [GO:0004672]	integral component of membrane [GO:0016021]; ATP binding [GO:0005524]; protein kinase activity [GO:0004672]
2	611735	INDEL	AATGCAGGAGCAGG	A	frameshift_variant	Vradi02g00630	leucine-rich repeat receptor-like protein kinase TDR	-	integral component of membrane [GO:0016021]	ATP binding [GO:0005524]; protein kinase activity [GO:0004672]	integral component of membrane [GO:0016021]; ATP binding [GO:0005524]; protein kinase activity [GO:0004672]
2	611750	INDEL	TGCAG	T	frameshift_variant	Vradi02g00630	leucine-rich repeat receptor-like protein kinase TDR	-	integral component of membrane [GO:0016021]	ATP binding [GO:0005524]; protein kinase activity [GO:0004672]	integral component of membrane [GO:0016021]; ATP binding [GO:0005524]; protein kinase activity [GO:0004672]
2	611758	INDEL	AG	A	frameshift_variant	Vradi02g00630	leucine-rich repeat receptor-like protein kinase TDR	-	integral component of membrane [GO:0016021]	ATP binding [GO:0005524]; protein kinase activity [GO:0004672]	integral component of membrane [GO:0016021]; ATP binding [GO:0005524]; protein kinase activity [GO:0004672]
2	698246	INDEL	CTT	C	frameshift_variant	Vradi02g00710	vacuolar fusion protein CCZ1 homolog B-like isoform X1	vesicle-mediated transport [GO:0016192]	Mon1-Ccz1 complex [GO:0035658]	-	Mon1-Ccz1 complex [GO:0035658]; vesicle-mediated transport [GO:0016192]
2	743217	INDEL	CAA	CA	frameshift_variant	Vradi02g00750	tRNA-dihydrouridine synthase (EC 1.3.1.-)	-	-	flavin adenine dinucleotide binding [GO:0050660]; tRNA dihydrouridine synthase activity [GO:0017150]	flavin adenine dinucleotide binding [GO:0050660]; tRNA dihydrouridine synthase activity [GO:0017150]
2	789325	SNP	A	T	splice_donor_variant	Vradi02g00820	protein transport protein SEC31 homolog B	endoplasmic reticulum to Golgi vesicle-mediated transport [GO:0006888]	endoplasmic reticulum [GO:0005783]	-	endoplasmic reticulum [GO:0005783]; endoplasmic reticulum to Golgi vesicle-mediated transport [GO:0006888]
2	824855	INDEL	CCGTTACGCTGCATAA	C	frameshift_variant&splice_acceptor_variant	Vradi02g00880	protein RETICULATA-RELATED 4, chloroplastic-like	-	chloroplast membrane [GO:0031969]	-	chloroplast membrane [GO:0031969]
2	846049	INDEL	AT	A	frameshift_variant	Vradi02g00920	-	-	-	-	-
2	846370	INDEL	ACATTTGTTGCAAAACCATCTGATT	A	start_lost	Vradi02g00920	-	-	-	-	-
2	916326	INDEL	T	TG	frameshift_variant	Vradi02g01010	uncharacterized protein LOC106779038	-	-	-	-
2	1091810	INDEL	CCCATTTCCCAT	C	frameshift_variant	Vradi02g01150	protein JINGUBANG	-	-	-	-
2	1091960	INDEL	TA	T	frameshift_variant	Vradi02g01150	protein JINGUBANG	-	-	-	-
2	1120252	INDEL	T	TTA	frameshift_variant	Vradi02g01160	scarecrow-like protein 3	-	nucleus [GO:0005634]	-	nucleus [GO:0005634]
2	1134500	SNP	T	G	splice_acceptor_variant	Vradi02g01190	NO-associated protein 1, chloroplastic/mitochondrial	-	-	GTPase activity [GO:0003924]; GTP binding [GO:0005525]	GTP binding [GO:0005525]; GTPase activity [GO:0003924]
2	1138083	INDEL	GGT	G	frameshift_variant	Vradi02g01190	NO-associated protein 1, chloroplastic/mitochondrial	-	-	GTPase activity [GO:0003924]; GTP binding [GO:0005525]	GTP binding [GO:0005525]; GTPase activity [GO:0003924]
2	1138086	INDEL	ATCCTCCG	A	frameshift_variant	Vradi02g01190	NO-associated protein 1, chloroplastic/mitochondrial	-	-	GTPase activity [GO:0003924]; GTP binding [GO:0005525]	GTP binding [GO:0005525]; GTPase activity [GO:0003924]
2	1144573	SNP	C	T	stop_gained	Vradi02g01200	cell number regulator 6	-	-	-	-
2	1144578	INDEL	AGTGTCTTC	A	frameshift_variant	Vradi02g01200	cell number regulator 6	-	-	-	-
2	1144595	SNP	T	A	stop_gained	Vradi02g01200	cell number regulator 6	-	-	-	-
2	1144644	INDEL	GC	G	frameshift_variant	Vradi02g01200	cell number regulator 6	-	-	-	-
2	1282175	INDEL	ATGAATGTCCCTTGAGTCAG	A	frameshift_variant	Vradi02g01360	Growth-regulating factor	developmental process [GO:0032502]; regulation of transcription, DNA-templated [GO:0006355]; transcription, DNA-templated [GO:0006351]	nucleus [GO:0005634]	ATP binding [GO:0005524]	nucleus [GO:0005634]; ATP binding [GO:0005524]; developmental process [GO:0032502]; regulation of transcription, DNA-templated [GO:0006355]; transcription, DNA-templated [GO:0006351]
2	1327784	INDEL	GTC	G	frameshift_variant	Vradi02g01400	Prohibitin	-	integral component of membrane [GO:0016021]; mitochondrial inner membrane [GO:0005743]	-	integral component of membrane [GO:0016021]; mitochondrial inner membrane [GO:0005743]
2	1328300	INDEL	TC	T	frameshift_variant	Vradi02g01400	Prohibitin	-	integral component of membrane [GO:0016021]; mitochondrial inner membrane [GO:0005743]	-	integral component of membrane [GO:0016021]; mitochondrial inner membrane [GO:0005743]
2	1328330	INDEL	A	ATCGCATAC	frameshift_variant	Vradi02g01400	Prohibitin	-	integral component of membrane [GO:0016021]; mitochondrial inner membrane [GO:0005743]	-	integral component of membrane [GO:0016021]; mitochondrial inner membrane [GO:0005743]
2	1355316	INDEL	C	CT	frameshift_variant	Vradi02g01440	uncharacterized protein LOC106779387 isoform X1	-	-	kinase activity [GO:0016301]; phosphotransferase activity, alcohol group as acceptor [GO:0016773]	kinase activity [GO:0016301]; phosphotransferase activity, alcohol group as acceptor [GO:0016773]
2	1491865	INDEL	A	ATT	frameshift_variant	Vradi02g01610	protein EXPORTIN 1A	intracellular protein transport [GO:0006886]	nucleus [GO:0005634]	nuclear export signal receptor activity [GO:0005049]; small GTPase binding [GO:0031267]	nucleus [GO:0005634]; nuclear export signal receptor activity [GO:0005049]; small GTPase binding [GO:0031267]; intracellular protein transport [GO:0006886]
2	1492362	INDEL	CAGGTTCACATTCGCATCCTGGAATCCACTCAAGAGAATATAGCTGCTTTGCTTGTAGGCCTTGAATATCTTATCAACATTTCTTATGTTGATGATACTG	C	frameshift_variant&splice_acceptor_variant	Vradi02g01610	protein EXPORTIN 1A	intracellular protein transport [GO:0006886]	nucleus [GO:0005634]	nuclear export signal receptor activity [GO:0005049]; small GTPase binding [GO:0031267]	nucleus [GO:0005634]; nuclear export signal receptor activity [GO:0005049]; small GTPase binding [GO:0031267]; intracellular protein transport [GO:0006886]
2	1543979	INDEL	AT	A	frameshift_variant	Vradi02g01670	uncharacterized protein LOC106755784	-	integral component of membrane [GO:0016021]	-	integral component of membrane [GO:0016021]
2	1543982	INDEL	A	AG	frameshift_variant	Vradi02g01670	uncharacterized protein LOC106755784	-	integral component of membrane [GO:0016021]	-	integral component of membrane [GO:0016021]
2	1987322	SNP	A	T	stop_gained	Vradi02g02120	uncharacterized protein LOC106767898	-	integral component of membrane [GO:0016021]	-	integral component of membrane [GO:0016021]
2	2180522	INDEL	CTG	C	frameshift_variant&stop_lost	Vradi02g02330	ENHANCER OF AG-4 protein 2	mRNA processing [GO:0006397]	-	-	mRNA processing [GO:0006397]
2	2180528	INDEL	AGTACATACAACTTACCCATG	A	frameshift_variant&stop_lost	Vradi02g02330	ENHANCER OF AG-4 protein 2	mRNA processing [GO:0006397]	-	-	mRNA processing [GO:0006397]
2	2230785	INDEL	G	GTA	splice_donor_variant	Vradi02g02380	Peroxidase (EC 1.11.1.7)	hydrogen peroxide catabolic process [GO:0042744]; response to oxidative stress [GO:0006979]	extracellular region [GO:0005576]	heme binding [GO:0020037]; metal ion binding [GO:0046872]; peroxidase activity [GO:0004601]	extracellular region [GO:0005576]; heme binding [GO:0020037]; metal ion binding [GO:0046872]; peroxidase activity [GO:0004601]; hydrogen peroxide catabolic process [GO:0042744]; response to oxidative stress [GO:0006979]
2	2282199	SNP	G	C	stop_gained	Vradi02g02430	general transcription factor 3C polypeptide 3 isoform X1	transcription by RNA polymerase III [GO:0006383]	-	-	transcription by RNA polymerase III [GO:0006383]
2	2287237	SNP	T	C	start_lost	Vradi02g02430	general transcription factor 3C polypeptide 3 isoform X1	transcription by RNA polymerase III [GO:0006383]	-	-	transcription by RNA polymerase III [GO:0006383]
2	2293101	INDEL	CT	C	frameshift_variant	Vradi02g02440	Alanine--tRNA ligase (EC 6.1.1.7) (Alanyl-tRNA synthetase) (AlaRS)	mitochondrial alanyl-tRNA aminoacylation [GO:0070143]	mitochondrion [GO:0005739]	alanine-tRNA ligase activity [GO:0004813]; ATP binding [GO:0005524]; tRNA binding [GO:0000049]; zinc ion binding [GO:0008270]	mitochondrion [GO:0005739]; alanine-tRNA ligase activity [GO:0004813]; ATP binding [GO:0005524]; tRNA binding [GO:0000049]; zinc ion binding [GO:0008270]; mitochondrial alanyl-tRNA aminoacylation [GO:0070143]
2	2293109	INDEL	TATCTCCTTTCTCTGGCACCCCAGCACAAATTACAGCCTTGTTTGTAG	T	frameshift_variant	Vradi02g02440	Alanine--tRNA ligase (EC 6.1.1.7) (Alanyl-tRNA synthetase) (AlaRS)	mitochondrial alanyl-tRNA aminoacylation [GO:0070143]	mitochondrion [GO:0005739]	alanine-tRNA ligase activity [GO:0004813]; ATP binding [GO:0005524]; tRNA binding [GO:0000049]; zinc ion binding [GO:0008270]	mitochondrion [GO:0005739]; alanine-tRNA ligase activity [GO:0004813]; ATP binding [GO:0005524]; tRNA binding [GO:0000049]; zinc ion binding [GO:0008270]; mitochondrial alanyl-tRNA aminoacylation [GO:0070143]
2	2386455	SNP	T	C	start_lost	Vradi02g02540	60S ribosomal protein L7a	ribosome biogenesis [GO:0042254]	cytosolic large ribosomal subunit [GO:0022625]	RNA binding [GO:0003723]	cytosolic large ribosomal subunit [GO:0022625]; RNA binding [GO:0003723]; ribosome biogenesis [GO:0042254]
2	2495531	INDEL	GAA	G	frameshift_variant	Vradi02g02680	eukaryotic translation initiation factor 4B3	-	-	translation initiation factor activity [GO:0003743]	translation initiation factor activity [GO:0003743]
2	2495546	INDEL	AG	A	frameshift_variant	Vradi02g02680	eukaryotic translation initiation factor 4B3	-	-	translation initiation factor activity [GO:0003743]	translation initiation factor activity [GO:0003743]
2	2603675	SNP	G	A	splice_acceptor_variant	Vradi02g02790	-	-	-	-	-
2	2607229	SNP	C	T	stop_gained	Vradi02g02800	protein EARLY-RESPONSIVE TO DEHYDRATION 7, chloroplastic-like	-	-	-	-
2	2607278	SNP	C	A	stop_gained	Vradi02g02800	protein EARLY-RESPONSIVE TO DEHYDRATION 7, chloroplastic-like	-	-	-	-
2	2607281	SNP	C	A	stop_gained	Vradi02g02800	protein EARLY-RESPONSIVE TO DEHYDRATION 7, chloroplastic-like	-	-	-	-
2	2608713	INDEL	AACTCAAGGCTAAGAAATGAGTTATGTTATGGCAGCAAAAGAATTAGGACACCCTTTATATAG	A	frameshift_variant&stop_lost	Vradi02g02800	protein EARLY-RESPONSIVE TO DEHYDRATION 7, chloroplastic-like	-	-	-	-
2	2715613	INDEL	C	CT	frameshift_variant	Vradi02g02940	uncharacterized protein LOC106776442	-	integral component of membrane [GO:0016021]	-	integral component of membrane [GO:0016021]
2	2715615	SNP	C	A	stop_gained	Vradi02g02940	uncharacterized protein LOC106776442	-	integral component of membrane [GO:0016021]	-	integral component of membrane [GO:0016021]
2	2882342	INDEL	C	CT	frameshift_variant	Vradi02g03050	kinesin-like protein KIN-7D, mitochondrial isoform X1	microtubule-based movement [GO:0007018]	-	ATP binding [GO:0005524]; ATP-dependent microtubule motor activity [GO:1990939]; microtubule binding [GO:0008017]	ATP binding [GO:0005524]; ATP-dependent microtubule motor activity [GO:1990939]; microtubule binding [GO:0008017]; microtubule-based movement [GO:0007018]
2	3358469	SNP	G	A	splice_donor_variant	Vradi02g03470	HVA22-like protein	-	membrane [GO:0016020]	-	membrane [GO:0016020]
2	3781420	SNP	G	A	stop_gained	Vradi02g04080	calmodulin-like protein 7	-	-	calcium ion binding [GO:0005509]	calcium ion binding [GO:0005509]
2	4019516	SNP	A	T	splice_acceptor_variant	Vradi02g04250	cyanogenic beta-glucosidase-like	carbohydrate metabolic process [GO:0005975]	-	hydrolase activity, hydrolyzing O-glycosyl compounds [GO:0004553]	hydrolase activity, hydrolyzing O-glycosyl compounds [GO:0004553]; carbohydrate metabolic process [GO:0005975]
2	4019677	SNP	G	A	splice_acceptor_variant	Vradi02g04250	cyanogenic beta-glucosidase-like	carbohydrate metabolic process [GO:0005975]	-	hydrolase activity, hydrolyzing O-glycosyl compounds [GO:0004553]	hydrolase activity, hydrolyzing O-glycosyl compounds [GO:0004553]; carbohydrate metabolic process [GO:0005975]
2	4019979	INDEL	TATGG	T	frameshift_variant	Vradi02g04250	cyanogenic beta-glucosidase-like	carbohydrate metabolic process [GO:0005975]	-	hydrolase activity, hydrolyzing O-glycosyl compounds [GO:0004553]	hydrolase activity, hydrolyzing O-glycosyl compounds [GO:0004553]; carbohydrate metabolic process [GO:0005975]
2	4019994	INDEL	C	CAA	frameshift_variant	Vradi02g04250	cyanogenic beta-glucosidase-like	carbohydrate metabolic process [GO:0005975]	-	hydrolase activity, hydrolyzing O-glycosyl compounds [GO:0004553]	hydrolase activity, hydrolyzing O-glycosyl compounds [GO:0004553]; carbohydrate metabolic process [GO:0005975]
2	4019999	INDEL	T	TGA	frameshift_variant	Vradi02g04250	cyanogenic beta-glucosidase-like	carbohydrate metabolic process [GO:0005975]	-	hydrolase activity, hydrolyzing O-glycosyl compounds [GO:0004553]	hydrolase activity, hydrolyzing O-glycosyl compounds [GO:0004553]; carbohydrate metabolic process [GO:0005975]
2	4020350	INDEL	GATGGTA	G	splice_donor_variant	Vradi02g04250	cyanogenic beta-glucosidase-like	carbohydrate metabolic process [GO:0005975]	-	hydrolase activity, hydrolyzing O-glycosyl compounds [GO:0004553]	hydrolase activity, hydrolyzing O-glycosyl compounds [GO:0004553]; carbohydrate metabolic process [GO:0005975]
2	4028379	INDEL	C	CTGGCATT	splice_acceptor_variant	Vradi02g04260	Lipoxygenase (EC 1.13.11.-)	fatty acid biosynthetic process [GO:0006633]; oxylipin biosynthetic process [GO:0031408]	cytoplasm [GO:0005737]	metal ion binding [GO:0046872]; oxidoreductase activity, acting on single donors with incorporation of molecular oxygen, incorporation of two atoms of oxygen [GO:0016702]	cytoplasm [GO:0005737]; metal ion binding [GO:0046872]; oxidoreductase activity, acting on single donors with incorporation of molecular oxygen, incorporation of two atoms of oxygen [GO:0016702]; fatty acid biosynthetic process [GO:0006633]; oxylipin biosynthetic process [GO:0031408]
2	4074550	INDEL	A	AG	frameshift_variant	Vradi02g04310	IRK-interacting protein isoform X2	-	-	-	-
2	4074552	INDEL	C	CCA	frameshift_variant	Vradi02g04310	IRK-interacting protein isoform X2	-	-	-	-
2	4080482	INDEL	A	AT	frameshift_variant	Vradi02g04320	uncharacterized protein LOC106755696 isoform X2	-	-	-	-
2	4231977	INDEL	ATT	A	frameshift_variant&start_lost	Vradi02g04410	uncharacterized protein LOC106755670	cytochrome complex assembly [GO:0017004]; protein-heme linkage [GO:0017003]	integral component of membrane [GO:0016021]; plasma membrane [GO:0005886]	heme binding [GO:0020037]	integral component of membrane [GO:0016021]; plasma membrane [GO:0005886]; heme binding [GO:0020037]; cytochrome complex assembly [GO:0017004]; protein-heme linkage [GO:0017003]
2	4373060	SNP	G	C	stop_gained	Vradi02g04560	UDP-glucose iridoid glucosyltransferase	-	-	UDP-glycosyltransferase activity [GO:0008194]	UDP-glycosyltransferase activity [GO:0008194]
2	4395463	SNP	A	T	start_lost	Vradi02g04590	uncharacterized protein LOC106755851 isoform X1	-	-	-	-
2	4549703	SNP	G	A	stop_gained	Vradi02g04680	LOW QUALITY PROTEIN: D-xylose-proton symporter-like 3, chloroplastic	-	integral component of membrane [GO:0016021]	transmembrane transporter activity [GO:0022857]	integral component of membrane [GO:0016021]; transmembrane transporter activity [GO:0022857]
2	4589147	INDEL	T	TA	frameshift_variant	Vradi02g04720	transcription factor MYBC1-like	-	nucleus [GO:0005634]	DNA binding [GO:0003677]	nucleus [GO:0005634]; DNA binding [GO:0003677]
2	4631263	SNP	G	T	stop_gained	Vradi02g04760	uncharacterized protein LOC106755977	-	-	-	-
2	4645864	INDEL	C	CCG	frameshift_variant	Vradi02g04780	uncharacterized protein C24B11.05	-	-	hydrolase activity [GO:0016787]	hydrolase activity [GO:0016787]
2	4645866	INDEL	GCA	G	frameshift_variant	Vradi02g04780	uncharacterized protein C24B11.05	-	-	hydrolase activity [GO:0016787]	hydrolase activity [GO:0016787]
2	4646528	INDEL	CCATGTGAATG	C	frameshift_variant&splice_acceptor_variant	Vradi02g04780	uncharacterized protein C24B11.05	-	-	hydrolase activity [GO:0016787]	hydrolase activity [GO:0016787]
2	4680490	INDEL	TA	T	splice_donor_variant	Vradi02g04810	telomere repeat-binding protein 5 isoform X1	-	nucleus [GO:0005634]	-	nucleus [GO:0005634]
2	4710437	SNP	A	T	splice_acceptor_variant	Vradi02g04860	tropinone reductase-like	-	-	-	-
2	4721405	INDEL	G	GA	frameshift_variant	Vradi02g04880	uncharacterized protein LOC106755887	-	-	-	-
2	4721428	INDEL	TC	T	frameshift_variant	Vradi02g04880	uncharacterized protein LOC106755887	-	-	-	-
2	4721761	INDEL	AC	A	frameshift_variant	Vradi02g04880	uncharacterized protein LOC106755887	-	-	-	-
2	4767713	SNP	G	A	stop_gained	Vradi02g04920	uncharacterized protein LOC106766037	-	clathrin-coated vesicle [GO:0030136]; Golgi apparatus [GO:0005794]; integral component of membrane [GO:0016021]	-	clathrin-coated vesicle [GO:0030136]; Golgi apparatus [GO:0005794]; integral component of membrane [GO:0016021]
2	4900825	INDEL	CA	C	frameshift_variant	Vradi02g05030	UDP-glucuronate decarboxylase (EC 4.1.1.35)	-	-	-	-
2	4919057	INDEL	AT	A	frameshift_variant	Vradi02g05050	LOW QUALITY PROTEIN: THO complex subunit 4A	-	-	RNA binding [GO:0003723]	RNA binding [GO:0003723]
2	4972077	INDEL	CT	C	frameshift_variant	Vradi02g05120	uncharacterized protein LOC106758711	-	integral component of membrane [GO:0016021]	-	integral component of membrane [GO:0016021]
2	5112104	INDEL	T	TA	frameshift_variant	Vradi02g05190	pentatricopeptide repeat-containing protein At1g07740, mitochondrial	-	-	-	-
2	5161588	SNP	C	T	stop_gained	Vradi02g05250	Exocyst subunit Exo70 family protein	exocytosis [GO:0006887]; protein transport [GO:0015031]	exocyst [GO:0000145]	-	exocyst [GO:0000145]; exocytosis [GO:0006887]; protein transport [GO:0015031]
2	5597846	SNP	G	A	stop_gained	Vradi02g05510	V-type proton ATPase subunit a	-	integral component of membrane [GO:0016021]; vacuolar proton-transporting V-type ATPase, V0 domain [GO:0000220]	proton transmembrane transporter activity [GO:0015078]	integral component of membrane [GO:0016021]; vacuolar proton-transporting V-type ATPase, V0 domain [GO:0000220]; proton transmembrane transporter activity [GO:0015078]
2	5597930	SNP	G	A	stop_gained	Vradi02g05510	V-type proton ATPase subunit a	-	integral component of membrane [GO:0016021]; vacuolar proton-transporting V-type ATPase, V0 domain [GO:0000220]	proton transmembrane transporter activity [GO:0015078]	integral component of membrane [GO:0016021]; vacuolar proton-transporting V-type ATPase, V0 domain [GO:0000220]; proton transmembrane transporter activity [GO:0015078]
2	6103527	INDEL	T	TC	frameshift_variant	Vradi02g05770	F-box/FBD/LRR-repeat protein At1g13570-like	-	-	-	-
2	6103529	INDEL	T	TG	frameshift_variant	Vradi02g05770	F-box/FBD/LRR-repeat protein At1g13570-like	-	-	-	-
2	6955165	INDEL	C	CAT	frameshift_variant	Vradi02g06310	protein EMBRYO DEFECTIVE 1674	-	-	-	-
2	6955166	INDEL	TG	T	frameshift_variant	Vradi02g06310	protein EMBRYO DEFECTIVE 1674	-	-	-	-
2	7008046	INDEL	A	AT	frameshift_variant	Vradi02g06370	pheophorbide a oxygenase, chloroplastic	-	chloroplast [GO:0009507]	2 iron, 2 sulfur cluster binding [GO:0051537]; chlorophyllide a oxygenase [overall] activity [GO:0010277]; metal ion binding [GO:0046872]	chloroplast [GO:0009507]; 2 iron, 2 sulfur cluster binding [GO:0051537]; chlorophyllide a oxygenase [overall] activity [GO:0010277]; metal ion binding [GO:0046872]
2	7179974	SNP	G	A	stop_gained	Vradi02g06470	aspartic proteinase-like protein 2 isoform X2	-	-	aspartic-type endopeptidase activity [GO:0004190]	aspartic-type endopeptidase activity [GO:0004190]
2	7195569	SNP	G	A	splice_acceptor_variant	Vradi02g06480	SRSF protein kinase 1	-	-	ATP binding [GO:0005524]; protein kinase activity [GO:0004672]	ATP binding [GO:0005524]; protein kinase activity [GO:0004672]
2	7195585	INDEL	CGATAT	CT	frameshift_variant	Vradi02g06480	SRSF protein kinase 1	-	-	ATP binding [GO:0005524]; protein kinase activity [GO:0004672]	ATP binding [GO:0005524]; protein kinase activity [GO:0004672]
2	7195591	INDEL	TC	T	frameshift_variant	Vradi02g06480	SRSF protein kinase 1	-	-	ATP binding [GO:0005524]; protein kinase activity [GO:0004672]	ATP binding [GO:0005524]; protein kinase activity [GO:0004672]
2	7195594	SNP	C	T	stop_gained	Vradi02g06480	SRSF protein kinase 1	-	-	ATP binding [GO:0005524]; protein kinase activity [GO:0004672]	ATP binding [GO:0005524]; protein kinase activity [GO:0004672]
2	7195644	INDEL	A	AT	frameshift_variant	Vradi02g06480	SRSF protein kinase 1	-	-	ATP binding [GO:0005524]; protein kinase activity [GO:0004672]	ATP binding [GO:0005524]; protein kinase activity [GO:0004672]
2	7195649	SNP	G	A	stop_gained	Vradi02g06480	SRSF protein kinase 1	-	-	ATP binding [GO:0005524]; protein kinase activity [GO:0004672]	ATP binding [GO:0005524]; protein kinase activity [GO:0004672]
2	7478618	SNP	G	A	splice_acceptor_variant	Vradi02g06650	probable 2-carboxy-D-arabinitol-1-phosphatase	-	-	catalytic activity [GO:0003824]	catalytic activity [GO:0003824]
2	7478631	INDEL	TTGGGTGG	T	frameshift_variant	Vradi02g06650	probable 2-carboxy-D-arabinitol-1-phosphatase	-	-	catalytic activity [GO:0003824]	catalytic activity [GO:0003824]
2	7478641	INDEL	ATCAACCATTGAACATGCTTGGTGTCATACAGGTATTACATCCAATAATCAGAAATAGATGGGGAAAAGTTATTTCATCTGACCTTTTGCATGTAT	A	frameshift_variant&splice_donor_variant	Vradi02g06650	probable 2-carboxy-D-arabinitol-1-phosphatase	-	-	catalytic activity [GO:0003824]	catalytic activity [GO:0003824]
2	8384195	SNP	C	T	splice_acceptor_variant	Vradi02g07100	probable WRKY transcription factor 31	-	nucleus [GO:0005634]	DNA-binding transcription factor activity [GO:0003700]; sequence-specific DNA binding [GO:0043565]	nucleus [GO:0005634]; DNA-binding transcription factor activity [GO:0003700]; sequence-specific DNA binding [GO:0043565]
2	9061179	SNP	G	A	splice_donor_variant	Vradi02g07470	-	-	-	-	-
2	9161993	INDEL	TAGGTGA	T	splice_acceptor_variant	Vradi02g07530	-	-	-	-	-
2	9162631	INDEL	GTT	G	frameshift_variant	Vradi02g07530	-	-	-	-	-
2	9162696	INDEL	AT	A	frameshift_variant	Vradi02g07530	-	-	-	-	-
2	9162732	INDEL	CTT	C	frameshift_variant	Vradi02g07530	-	-	-	-	-
2	9657591	INDEL	CG	C	frameshift_variant	Vradi02g07820	uncharacterized protein LOC106777138	-	integral component of membrane [GO:0016021]; mitochondrial inner membrane [GO:0005743]	metal ion binding [GO:0046872]; oxidoreductase activity, acting on the CH-CH group of donors [GO:0016627]	integral component of membrane [GO:0016021]; mitochondrial inner membrane [GO:0005743]; metal ion binding [GO:0046872]; oxidoreductase activity, acting on the CH-CH group of donors [GO:0016627]
2	9768391	INDEL	CA	C	frameshift_variant	Vradi02g07900	homeobox-leucine zipper protein HDG2 isoform X1	-	nucleus [GO:0005634]	DNA binding [GO:0003677]; DNA-binding transcription factor activity, RNA polymerase II-specific [GO:0000981]; lipid binding [GO:0008289]	nucleus [GO:0005634]; DNA binding [GO:0003677]; DNA-binding transcription factor activity, RNA polymerase II-specific [GO:0000981]; lipid binding [GO:0008289]
2	9768986	INDEL	TCTGCAAAAACAAAACACCCCCTTTAACGCACAACTCACAAAAAAGTTAAGGCAAAACCTAACACATGCACCACAGTCATACAGATATAC	T	splice_acceptor_variant&splice_donor_variant	Vradi02g07900	homeobox-leucine zipper protein HDG2 isoform X1	-	nucleus [GO:0005634]	DNA binding [GO:0003677]; DNA-binding transcription factor activity, RNA polymerase II-specific [GO:0000981]; lipid binding [GO:0008289]	nucleus [GO:0005634]; DNA binding [GO:0003677]; DNA-binding transcription factor activity, RNA polymerase II-specific [GO:0000981]; lipid binding [GO:0008289]
2	9856032	SNP	C	G	splice_donor_variant	Vradi02g07940	Isocitrate lyase	glyoxylate cycle [GO:0006097]; tricarboxylic acid cycle [GO:0006099]	glyoxysome [GO:0009514]	isocitrate lyase activity [GO:0004451]; metal ion binding [GO:0046872]	glyoxysome [GO:0009514]; isocitrate lyase activity [GO:0004451]; metal ion binding [GO:0046872]; glyoxylate cycle [GO:0006097]; tricarboxylic acid cycle [GO:0006099]
2	10074353	INDEL	AT	A	frameshift_variant	Vradi02g08060	uncharacterized protein LOC106755857	-	integral component of membrane [GO:0016021]	-	integral component of membrane [GO:0016021]
2	10230681	SNP	A	G	splice_acceptor_variant	Vradi02g08120	-	-	-	-	-
2	10230700	INDEL	CAA	C	frameshift_variant	Vradi02g08120	-	-	-	-	-
2	10247066	INDEL	AC	A	frameshift_variant	Vradi02g08120	-	-	-	-	-
2	10899372	SNP	C	G	splice_donor_variant	Vradi02g08410	uncharacterized protein LOC106755780	-	-	-	-
2	10982095	INDEL	A	AT	frameshift_variant	Vradi02g08450	-	-	-	-	-
2	11014008	INDEL	T	TGATTTCA	frameshift_variant	Vradi02g08480	bifunctional epoxide hydrolase 2	-	-	hydrolase activity [GO:0016787]	hydrolase activity [GO:0016787]
2	11267081	INDEL	G	GCA	frameshift_variant	Vradi02g08590	-	-	-	-	-
2	11267083	INDEL	GTA	G	frameshift_variant	Vradi02g08590	-	-	-	-	-
2	11267242	INDEL	A	AATGCT	frameshift_variant	Vradi02g08590	-	-	-	-	-
2	11796618	INDEL	CA	C	frameshift_variant	Vradi02g08850	receptor-like protein kinase 5	-	integral component of membrane [GO:0016021]	ATP binding [GO:0005524]; protein kinase activity [GO:0004672]	integral component of membrane [GO:0016021]; ATP binding [GO:0005524]; protein kinase activity [GO:0004672]
2	11849480	SNP	G	T	start_lost	Vradi02g08880	WAT1-related protein At5g40210-like	-	integral component of membrane [GO:0016021]	transmembrane transporter activity [GO:0022857]	integral component of membrane [GO:0016021]; transmembrane transporter activity [GO:0022857]
2	11849489	SNP	C	G	stop_gained	Vradi02g08880	WAT1-related protein At5g40210-like	-	integral component of membrane [GO:0016021]	transmembrane transporter activity [GO:0022857]	integral component of membrane [GO:0016021]; transmembrane transporter activity [GO:0022857]
2	11849734	INDEL	C	CT	frameshift_variant	Vradi02g08880	WAT1-related protein At5g40210-like	-	integral component of membrane [GO:0016021]	transmembrane transporter activity [GO:0022857]	integral component of membrane [GO:0016021]; transmembrane transporter activity [GO:0022857]
2	12013938	INDEL	TATGAACTATTATTTTTCCTGCAGGAGGATAAAACAACTGTCATTTCCCAC	T	splice_acceptor_variant	Vradi02g08930	villin-1-like isoform X2	actin filament severing [GO:0051014]	-	actin filament binding [GO:0051015]	actin filament binding [GO:0051015]; actin filament severing [GO:0051014]
2	12014030	INDEL	G	GGT	frameshift_variant	Vradi02g08930	villin-1-like isoform X2	actin filament severing [GO:0051014]	-	actin filament binding [GO:0051015]	actin filament binding [GO:0051015]; actin filament severing [GO:0051014]
2	12014183	INDEL	C	CGT	frameshift_variant&stop_gained	Vradi02g08930	villin-1-like isoform X2	actin filament severing [GO:0051014]	-	actin filament binding [GO:0051015]	actin filament binding [GO:0051015]; actin filament severing [GO:0051014]
2	12014322	SNP	G	C	splice_donor_variant	Vradi02g08930	villin-1-like isoform X2	actin filament severing [GO:0051014]	-	actin filament binding [GO:0051015]	actin filament binding [GO:0051015]; actin filament severing [GO:0051014]
2	12507522	SNP	G	A	stop_gained	Vradi02g09030	-	-	-	-	-
2	12771243	SNP	G	A	stop_gained	Vradi02g09050	probable terpene synthase 11	-	-	magnesium ion binding [GO:0000287]; terpene synthase activity [GO:0010333]	magnesium ion binding [GO:0000287]; terpene synthase activity [GO:0010333]
2	12771357	INDEL	A	AAT	frameshift_variant	Vradi02g09050	probable terpene synthase 11	-	-	magnesium ion binding [GO:0000287]; terpene synthase activity [GO:0010333]	magnesium ion binding [GO:0000287]; terpene synthase activity [GO:0010333]
2	12844896	INDEL	TGTTGCAGGAG	T	splice_acceptor_variant&splice_donor_variant	Vradi02g09060	-	-	-	-	-
2	12846799	INDEL	A	AT	frameshift_variant	Vradi02g09060	-	-	-	-	-
2	12943989	INDEL	CAG	C	frameshift_variant	Vradi02g09080	-	-	-	-	-
2	12944274	SNP	A	T	stop_gained	Vradi02g09080	-	-	-	-	-
2	12944580	INDEL	GGGCAACTCAAA	G	frameshift_variant	Vradi02g09080	-	-	-	-	-
2	12944604	INDEL	AG	A	frameshift_variant	Vradi02g09080	-	-	-	-	-
2	12974987	INDEL	A	AAG	frameshift_variant	Vradi02g09090	LOW QUALITY PROTEIN: probable terpene synthase 2	-	-	magnesium ion binding [GO:0000287]; terpene synthase activity [GO:0010333]	magnesium ion binding [GO:0000287]; terpene synthase activity [GO:0010333]
2	12974999	INDEL	C	CA	frameshift_variant	Vradi02g09090	LOW QUALITY PROTEIN: probable terpene synthase 2	-	-	magnesium ion binding [GO:0000287]; terpene synthase activity [GO:0010333]	magnesium ion binding [GO:0000287]; terpene synthase activity [GO:0010333]
2	12975011	INDEL	T	TTACG	frameshift_variant	Vradi02g09090	LOW QUALITY PROTEIN: probable terpene synthase 2	-	-	magnesium ion binding [GO:0000287]; terpene synthase activity [GO:0010333]	magnesium ion binding [GO:0000287]; terpene synthase activity [GO:0010333]
2	12975037	INDEL	GTATA	G	frameshift_variant	Vradi02g09090	LOW QUALITY PROTEIN: probable terpene synthase 2	-	-	magnesium ion binding [GO:0000287]; terpene synthase activity [GO:0010333]	magnesium ion binding [GO:0000287]; terpene synthase activity [GO:0010333]
2	12975073	INDEL	ATTGAAGAAGGGTGTGT	A	frameshift_variant	Vradi02g09090	LOW QUALITY PROTEIN: probable terpene synthase 2	-	-	magnesium ion binding [GO:0000287]; terpene synthase activity [GO:0010333]	magnesium ion binding [GO:0000287]; terpene synthase activity [GO:0010333]
2	13260447	INDEL	A	AGCCCATGGTG	frameshift_variant	Vradi02g09100	AP-5 complex subunit zeta-1 isoform X2	-	AP-5 adaptor complex [GO:0044599]	-	AP-5 adaptor complex [GO:0044599]
2	13260759	INDEL	C	CTG	frameshift_variant	Vradi02g09100	AP-5 complex subunit zeta-1 isoform X2	-	AP-5 adaptor complex [GO:0044599]	-	AP-5 adaptor complex [GO:0044599]
2	13263066	SNP	C	T	stop_gained	Vradi02g09100	AP-5 complex subunit zeta-1 isoform X2	-	AP-5 adaptor complex [GO:0044599]	-	AP-5 adaptor complex [GO:0044599]
2	13371470	INDEL	ATGCACAACCAAAAG	A	stop_lost	Vradi02g09120	-	-	-	-	-
2	13371487	INDEL	AAAGGAGAAGAAGAGGG	A	frameshift_variant	Vradi02g09120	-	-	-	-	-
2	13371599	SNP	T	A	stop_gained	Vradi02g09120	-	-	-	-	-
2	13371650	SNP	G	A	stop_gained	Vradi02g09120	-	-	-	-	-
2	13373294	SNP	T	G	stop_gained	Vradi02g09130	probable serine/threonine-protein kinase abkC isoform X1	-	integral component of membrane [GO:0016021]	kinase activity [GO:0016301]	integral component of membrane [GO:0016021]; kinase activity [GO:0016301]
2	13405323	SNP	C	A	stop_gained	Vradi02g09140	-	-	-	-	-
2	13468686	INDEL	TC	T	frameshift_variant	Vradi02g09160	-	-	-	-	-
2	13710727	INDEL	CA	C	frameshift_variant	Vradi02g09190	uncharacterized protein LOC106756095 isoform X2	-	-	-	-
2	13710730	INDEL	A	AT	frameshift_variant	Vradi02g09190	uncharacterized protein LOC106756095 isoform X2	-	-	-	-
2	13721071	INDEL	CCAAAGCCTTTTTAAATCTCAAGGCCAACCCCAAACACTCCCCAAAA	C	frameshift_variant	Vradi02g09200	protein ROOT PRIMORDIUM DEFECTIVE 1 isoform X3	-	-	-	-
2	13721732	INDEL	G	GGT	frameshift_variant	Vradi02g09200	protein ROOT PRIMORDIUM DEFECTIVE 1 isoform X3	-	-	-	-
2	13722643	SNP	C	A	splice_donor_variant	Vradi02g09200	protein ROOT PRIMORDIUM DEFECTIVE 1 isoform X3	-	-	-	-
2	13723477	SNP	C	T	splice_acceptor_variant	Vradi02g09200	protein ROOT PRIMORDIUM DEFECTIVE 1 isoform X3	-	-	-	-
2	13885554	INDEL	CAT	C	frameshift_variant	Vradi02g09230	TMV resistance protein N-like isoform X1	signal transduction [GO:0007165]	-	ADP binding [GO:0043531]; NAD(P)+ nucleosidase activity [GO:0050135]; NAD+ nucleotidase, cyclic ADP-ribose generating [GO:0061809]	ADP binding [GO:0043531]; NAD(P)+ nucleosidase activity [GO:0050135]; NAD+ nucleotidase, cyclic ADP-ribose generating [GO:0061809]; signal transduction [GO:0007165]
2	13885558	INDEL	A	ACG	frameshift_variant	Vradi02g09230	TMV resistance protein N-like isoform X1	signal transduction [GO:0007165]	-	ADP binding [GO:0043531]; NAD(P)+ nucleosidase activity [GO:0050135]; NAD+ nucleotidase, cyclic ADP-ribose generating [GO:0061809]	ADP binding [GO:0043531]; NAD(P)+ nucleosidase activity [GO:0050135]; NAD+ nucleotidase, cyclic ADP-ribose generating [GO:0061809]; signal transduction [GO:0007165]
2	13886230	INDEL	CTT	C	frameshift_variant	Vradi02g09230	TMV resistance protein N-like isoform X1	signal transduction [GO:0007165]	-	ADP binding [GO:0043531]; NAD(P)+ nucleosidase activity [GO:0050135]; NAD+ nucleotidase, cyclic ADP-ribose generating [GO:0061809]	ADP binding [GO:0043531]; NAD(P)+ nucleosidase activity [GO:0050135]; NAD+ nucleotidase, cyclic ADP-ribose generating [GO:0061809]; signal transduction [GO:0007165]
2	13886233	INDEL	C	CAG	frameshift_variant	Vradi02g09230	TMV resistance protein N-like isoform X1	signal transduction [GO:0007165]	-	ADP binding [GO:0043531]; NAD(P)+ nucleosidase activity [GO:0050135]; NAD+ nucleotidase, cyclic ADP-ribose generating [GO:0061809]	ADP binding [GO:0043531]; NAD(P)+ nucleosidase activity [GO:0050135]; NAD+ nucleotidase, cyclic ADP-ribose generating [GO:0061809]; signal transduction [GO:0007165]
2	14055391	SNP	G	A	stop_gained	Vradi02g09270	-	-	-	-	-
2	14141379	INDEL	AATTG	A	frameshift_variant	Vradi02g09280	TMV resistance protein N isoform X1	signal transduction [GO:0007165]	-	ADP binding [GO:0043531]; NAD(P)+ nucleosidase activity [GO:0050135]; NAD+ nucleotidase, cyclic ADP-ribose generating [GO:0061809]	ADP binding [GO:0043531]; NAD(P)+ nucleosidase activity [GO:0050135]; NAD+ nucleotidase, cyclic ADP-ribose generating [GO:0061809]; signal transduction [GO:0007165]
2	14141384	INDEL	G	GCCGT	frameshift_variant	Vradi02g09280	TMV resistance protein N isoform X1	signal transduction [GO:0007165]	-	ADP binding [GO:0043531]; NAD(P)+ nucleosidase activity [GO:0050135]; NAD+ nucleotidase, cyclic ADP-ribose generating [GO:0061809]	ADP binding [GO:0043531]; NAD(P)+ nucleosidase activity [GO:0050135]; NAD+ nucleotidase, cyclic ADP-ribose generating [GO:0061809]; signal transduction [GO:0007165]
2	14142395	SNP	G	T	stop_gained	Vradi02g09280	TMV resistance protein N isoform X1	signal transduction [GO:0007165]	-	ADP binding [GO:0043531]; NAD(P)+ nucleosidase activity [GO:0050135]; NAD+ nucleotidase, cyclic ADP-ribose generating [GO:0061809]	ADP binding [GO:0043531]; NAD(P)+ nucleosidase activity [GO:0050135]; NAD+ nucleotidase, cyclic ADP-ribose generating [GO:0061809]; signal transduction [GO:0007165]
2	14263180	SNP	T	C	splice_donor_variant	Vradi02g09340	TBC1 domain family member 15	-	-	-	-
2	14334895	SNP	C	T	splice_acceptor_variant	Vradi02g09360	protein translation factor SUI1 homolog	-	-	translation initiation factor activity [GO:0003743]	translation initiation factor activity [GO:0003743]
2	14335148	INDEL	T	TC	frameshift_variant	Vradi02g09360	protein translation factor SUI1 homolog	-	-	translation initiation factor activity [GO:0003743]	translation initiation factor activity [GO:0003743]
2	14429276	SNP	T	A	stop_gained	Vradi02g09390	-	-	-	-	-
2	14436983	INDEL	G	GT	frameshift_variant	Vradi02g09400	ABC transporter B family member 15-like	-	integral component of membrane [GO:0016021]	ATPase activity [GO:0016887]; ATPase-coupled transmembrane transporter activity [GO:0042626]; ATP binding [GO:0005524]	integral component of membrane [GO:0016021]; ATP binding [GO:0005524]; ATPase activity [GO:0016887]; ATPase-coupled transmembrane transporter activity [GO:0042626]
2	14443146	SNP	A	G	splice_acceptor_variant	Vradi02g09410	uncharacterized protein LOC111241860	recombinational repair [GO:0000725]	-	-	recombinational repair [GO:0000725]
2	14559673	INDEL	C	CA	frameshift_variant	Vradi02g09450	-	-	-	-	-
2	14560604	INDEL	A	AT	frameshift_variant	Vradi02g09450	-	-	-	-	-
2	14620736	INDEL	G	GAA	frameshift_variant	Vradi02g09460	autophagy-related protein 18f	-	integral component of membrane [GO:0016021]	-	integral component of membrane [GO:0016021]
2	14620738	INDEL	T	TA	frameshift_variant	Vradi02g09460	autophagy-related protein 18f	-	integral component of membrane [GO:0016021]	-	integral component of membrane [GO:0016021]
2	14687111	INDEL	GCC	G	frameshift_variant	Vradi02g09490	-	-	-	-	-
2	14687115	INDEL	A	AT	frameshift_variant	Vradi02g09490	-	-	-	-	-
2	14687117	INDEL	G	GA	frameshift_variant	Vradi02g09490	-	-	-	-	-
2	14689129	SNP	A	G	start_lost	Vradi02g09490	-	-	-	-	-
2	14840715	SNP	C	A	stop_gained	Vradi02g09520	F-box protein MAX2	auxin polar transport [GO:0009926]; cuticle development [GO:0042335]; negative regulation of seed germination [GO:0010187]; positive regulation of response to water deprivation [GO:1902584]; regulation of meristem structural organization [GO:0009934]; regulation of shoot system morphogenesis [GO:1900618]; response to light stimulus [GO:0009416]; response to water deprivation [GO:0009414]; SCF-dep…	nucleus [GO:0005634]; SCF ubiquitin ligase complex [GO:0019005]	-	nucleus [GO:0005634]; SCF ubiquitin ligase complex [GO:0019005]; auxin polar transport [GO:0009926]; cuticle development [GO:0042335]; negative regulation of seed germination [GO:0010187]; positive regulation of response to water deprivation [GO:1902584]; regulation of meristem structural organization [GO:0009934]; regulation of shoot system morphogenesis [GO:1900618]; response to light stimulus …
2	15244744	INDEL	TG	T	frameshift_variant	Vradi02g09580	sec1 family domain-containing protein MIP3	vesicle-mediated transport [GO:0016192]	-	-	vesicle-mediated transport [GO:0016192]
2	15275717	SNP	G	A	stop_gained	Vradi02g09590	uncharacterized protein LOC106754751	-	-	-	-
2	15385451	SNP	A	C	splice_acceptor_variant	Vradi02g09620	Non-specific serine/threonine protein kinase (EC 2.7.11.1)	-	-	ATP binding [GO:0005524]; protein serine kinase activity [GO:0106310]; protein threonine kinase activity [GO:0106311]	ATP binding [GO:0005524]; protein serine kinase activity [GO:0106310]; protein threonine kinase activity [GO:0106311]
2	15385806	INDEL	GGTCATTATTTATGTGTTTTCTTGTAGGTTCTC	G	splice_acceptor_variant	Vradi02g09620	Non-specific serine/threonine protein kinase (EC 2.7.11.1)	-	-	ATP binding [GO:0005524]; protein serine kinase activity [GO:0106310]; protein threonine kinase activity [GO:0106311]	ATP binding [GO:0005524]; protein serine kinase activity [GO:0106310]; protein threonine kinase activity [GO:0106311]
2	15731306	SNP	A	C	stop_lost	Vradi02g09730	protein FAR1-RELATED SEQUENCE 2-like	-	-	-	-
2	15731886	SNP	G	T	stop_gained	Vradi02g09740	Protein FAR1-RELATED SEQUENCE	regulation of transcription, DNA-templated [GO:0006355]	nucleus [GO:0005634]	zinc ion binding [GO:0008270]	nucleus [GO:0005634]; zinc ion binding [GO:0008270]; regulation of transcription, DNA-templated [GO:0006355]
2	15737273	INDEL	GT	G	frameshift_variant	Vradi02g09750	uncharacterized protein LOC106755080	-	-	-	-
2	15825429	INDEL	C	CT	frameshift_variant	Vradi02g09790	-	-	-	-	-
2	15899813	INDEL	TGAGGACA	T	frameshift_variant	Vradi02g09810	Peptidyl-prolyl cis-trans isomerase (PPIase) (EC 5.2.1.8)	-	nucleus [GO:0005634]	peptidyl-prolyl cis-trans isomerase activity [GO:0003755]; RNA binding [GO:0003723]; zinc ion binding [GO:0008270]	nucleus [GO:0005634]; peptidyl-prolyl cis-trans isomerase activity [GO:0003755]; RNA binding [GO:0003723]; zinc ion binding [GO:0008270]
2	15918330	INDEL	TTGAAGCGGATTGATCTGTTATCTCCAAGTGATCGTCTACCAAAAACCCTAACTCTTCTTCTATAGTCATACTCAAATTCAGCACCTATATCATCCTC	T	frameshift_variant	Vradi02g09820	inactive protein RESTRICTED TEV MOVEMENT 2-like	-	integral component of membrane [GO:0016021]	-	integral component of membrane [GO:0016021]
2	15918431	SNP	A	T	stop_gained	Vradi02g09820	inactive protein RESTRICTED TEV MOVEMENT 2-like	-	integral component of membrane [GO:0016021]	-	integral component of membrane [GO:0016021]
2	15918442	INDEL	G	GA	frameshift_variant	Vradi02g09820	inactive protein RESTRICTED TEV MOVEMENT 2-like	-	integral component of membrane [GO:0016021]	-	integral component of membrane [GO:0016021]
2	15930561	SNP	G	A	stop_gained	Vradi02g09830	-	-	-	-	-
2	15930766	SNP	G	A	splice_donor_variant	Vradi02g09830	-	-	-	-	-
2	15931525	INDEL	AT	A	frameshift_variant	Vradi02g09830	-	-	-	-	-
2	15931628	INDEL	TATTATAGAGTTACTATTGTTTGGATTATTAATTTTCAGGGCACAA	T	frameshift_variant&splice_acceptor_variant	Vradi02g09830	-	-	-	-	-
2	15931682	INDEL	TGCTTC	T	frameshift_variant	Vradi02g09830	-	-	-	-	-
2	15932129	SNP	G	A	splice_acceptor_variant	Vradi02g09830	-	-	-	-	-
2	15934601	SNP	C	T	stop_gained	Vradi02g09840	-	-	-	-	-
2	15934761	SNP	T	C	splice_acceptor_variant	Vradi02g09840	-	-	-	-	-
2	15935341	SNP	C	T	splice_donor_variant	Vradi02g09840	-	-	-	-	-
2	15935378	SNP	G	C	stop_gained	Vradi02g09840	-	-	-	-	-
2	15935442	SNP	C	A	stop_gained	Vradi02g09840	-	-	-	-	-
2	16046388	SNP	T	A	stop_gained	Vradi02g09880	choline transporter protein 1	-	integral component of membrane [GO:0016021]	transmembrane transporter activity [GO:0022857]	integral component of membrane [GO:0016021]; transmembrane transporter activity [GO:0022857]
2	16325342	INDEL	A	AT	frameshift_variant	Vradi02g10010	-	-	-	-	-
2	16744269	SNP	C	T	stop_gained	Vradi02g10100	UBP1-associated protein 2C	-	-	RNA binding [GO:0003723]	RNA binding [GO:0003723]
2	16744319	INDEL	C	CA	frameshift_variant	Vradi02g10100	UBP1-associated protein 2C	-	-	RNA binding [GO:0003723]	RNA binding [GO:0003723]
2	16744378	SNP	T	C	splice_acceptor_variant	Vradi02g10100	UBP1-associated protein 2C	-	-	RNA binding [GO:0003723]	RNA binding [GO:0003723]
2	16957632	SNP	C	T	stop_gained	Vradi02g10180	-	-	-	-	-
2	17082247	INDEL	CTT	C	frameshift_variant	Vradi02g10210	uncharacterized protein LOC106755172 isoform X1	-	-	-	-
2	17099713	INDEL	ATTAAGAAATTTATCCTT	A	frameshift_variant&splice_acceptor_variant	Vradi02g10220	polynucleotide 3'-phosphatase ZDP isoform X3	-	nucleus [GO:0005634]	DNA binding [GO:0003677]; zinc ion binding [GO:0008270]	nucleus [GO:0005634]; DNA binding [GO:0003677]; zinc ion binding [GO:0008270]
2	17146834	SNP	G	A	splice_acceptor_variant	Vradi02g10240	uncharacterized protein LOC106776295	-	-	-	-
2	17163331	SNP	C	A	stop_gained	Vradi02g10250	ATP-dependent zinc metalloprotease FTSH 10, mitochondrial isoform X1	-	integral component of membrane [GO:0016021]	ATP binding [GO:0005524]; ATP-dependent peptidase activity [GO:0004176]; metalloendopeptidase activity [GO:0004222]; zinc ion binding [GO:0008270]	integral component of membrane [GO:0016021]; ATP binding [GO:0005524]; ATP-dependent peptidase activity [GO:0004176]; metalloendopeptidase activity [GO:0004222]; zinc ion binding [GO:0008270]
2	17269139	SNP	A	T	stop_gained	Vradi02g10290	extensin	-	-	electron transfer activity [GO:0009055]	electron transfer activity [GO:0009055]
2	17269161	INDEL	GTCAAATAAATGTCACGGT	G	stop_gained	Vradi02g10290	extensin	-	-	electron transfer activity [GO:0009055]	electron transfer activity [GO:0009055]
2	17269241	INDEL	AG	A	frameshift_variant	Vradi02g10290	extensin	-	-	electron transfer activity [GO:0009055]	electron transfer activity [GO:0009055]
2	17384077	INDEL	GT	G	frameshift_variant	Vradi02g10320	-	-	-	-	-
2	17384318	SNP	G	A	stop_gained	Vradi02g10320	-	-	-	-	-
2	17398589	SNP	G	C	splice_donor_variant	Vradi02g10330	-	-	-	-	-
2	17399658	SNP	G	A	splice_acceptor_variant	Vradi02g10330	-	-	-	-	-
2	17524638	INDEL	CAGG	C	frameshift_variant&splice_acceptor_variant	Vradi02g10380	protein SAWADEE HOMEODOMAIN HOMOLOG 2 isoform X2	-	nucleus [GO:0005634]	chromatin binding [GO:0003682]; DNA binding [GO:0003677]	nucleus [GO:0005634]; chromatin binding [GO:0003682]; DNA binding [GO:0003677]
2	17692760	INDEL	AG	A	frameshift_variant	Vradi02g10430	uncharacterized protein LOC106755572	cell redox homeostasis [GO:0045454]; glycerol ether metabolic process [GO:0006662]	-	protein disulfide oxidoreductase activity [GO:0015035]	protein disulfide oxidoreductase activity [GO:0015035]; cell redox homeostasis [GO:0045454]; glycerol ether metabolic process [GO:0006662]
2	17905451	INDEL	C	CT	frameshift_variant&stop_gained	Vradi02g10500	protein IQ-DOMAIN 1 isoform X2	-	-	-	-
2	17907940	INDEL	AATTCTCTCTGCCACACT	A	frameshift_variant&splice_acceptor_variant	Vradi02g10500	protein IQ-DOMAIN 1 isoform X2	-	-	-	-
2	17963236	SNP	C	A	stop_gained	Vradi02g10530	uncharacterized exonuclease domain-containing protein At3g15140	-	-	exonuclease activity [GO:0004527]; nucleic acid binding [GO:0003676]	exonuclease activity [GO:0004527]; nucleic acid binding [GO:0003676]
2	17985739	INDEL	C	CA	frameshift_variant	Vradi02g10540	uncharacterized protein LOC106777859 isoform X2	-	-	-	-
2	17986017	SNP	C	A	stop_gained	Vradi02g10540	uncharacterized protein LOC106777859 isoform X2	-	-	-	-
2	18038694	INDEL	A	ATGT	start_lost	Vradi02g10550	-	-	-	-	-
2	18061078	SNP	G	A	stop_gained	Vradi02g10570	G-type lectin S-receptor-like serine/threonine-protein kinase At4g03230 isoform X4	-	-	ATP binding [GO:0005524]; carbohydrate binding [GO:0030246]; protein serine/threonine kinase activity [GO:0004674]	ATP binding [GO:0005524]; carbohydrate binding [GO:0030246]; protein serine/threonine kinase activity [GO:0004674]
2	18061109	INDEL	AT	A	frameshift_variant	Vradi02g10570	G-type lectin S-receptor-like serine/threonine-protein kinase At4g03230 isoform X4	-	-	ATP binding [GO:0005524]; carbohydrate binding [GO:0030246]; protein serine/threonine kinase activity [GO:0004674]	ATP binding [GO:0005524]; carbohydrate binding [GO:0030246]; protein serine/threonine kinase activity [GO:0004674]
2	18135606	SNP	C	G	splice_donor_variant	Vradi02g10590	-	-	-	-	-
2	18136002	SNP	C	A	splice_acceptor_variant	Vradi02g10590	-	-	-	-	-
2	18136734	INDEL	TC	T	frameshift_variant	Vradi02g10590	-	-	-	-	-
2	18136738	INDEL	TGCAC	T	frameshift_variant	Vradi02g10590	-	-	-	-	-
2	18357202	INDEL	CGA	C	frameshift_variant	Vradi02g10680	uncharacterized protein LOC106752852	-	-	-	-
2	18606409	INDEL	GAGGT	G	frameshift_variant	Vradi02g10720	albumin-1-like	-	-	-	-
2	18606415	INDEL	A	AC	frameshift_variant	Vradi02g10720	albumin-1-like	-	-	-	-
2	18606418	INDEL	GTTCAA	G	frameshift_variant	Vradi02g10720	albumin-1-like	-	-	-	-
2	18606434	INDEL	T	TC	frameshift_variant	Vradi02g10720	albumin-1-like	-	-	-	-
2	18606438	INDEL	TCG	T	frameshift_variant	Vradi02g10720	albumin-1-like	-	-	-	-
2	18606442	INDEL	GCGGAA	G	frameshift_variant	Vradi02g10720	albumin-1-like	-	-	-	-
2	18606449	INDEL	TG	T	frameshift_variant	Vradi02g10720	albumin-1-like	-	-	-	-
2	18606457	INDEL	T	TTC	frameshift_variant	Vradi02g10720	albumin-1-like	-	-	-	-
2	18606476	INDEL	AGT	A	frameshift_variant	Vradi02g10720	albumin-1-like	-	-	-	-
2	18606491	INDEL	C	CG	frameshift_variant	Vradi02g10720	albumin-1-like	-	-	-	-
2	18686966	INDEL	TG	T	frameshift_variant&start_lost	Vradi02g10730	ankyrin repeat-containing protein BDA1-like	-	integral component of membrane [GO:0016021]	-	integral component of membrane [GO:0016021]
2	18687552	INDEL	G	GGTAT	splice_donor_variant	Vradi02g10730	ankyrin repeat-containing protein BDA1-like	-	integral component of membrane [GO:0016021]	-	integral component of membrane [GO:0016021]
2	18687802	INDEL	AT	A	frameshift_variant	Vradi02g10730	ankyrin repeat-containing protein BDA1-like	-	integral component of membrane [GO:0016021]	-	integral component of membrane [GO:0016021]
2	18687807	INDEL	A	AT	frameshift_variant&stop_gained	Vradi02g10730	ankyrin repeat-containing protein BDA1-like	-	integral component of membrane [GO:0016021]	-	integral component of membrane [GO:0016021]
2	18687839	INDEL	GAGAGT	G	frameshift_variant	Vradi02g10730	ankyrin repeat-containing protein BDA1-like	-	integral component of membrane [GO:0016021]	-	integral component of membrane [GO:0016021]
2	18687851	INDEL	TTAGAAAAACTGGTATGAGGGGGAAG	T	frameshift_variant	Vradi02g10730	ankyrin repeat-containing protein BDA1-like	-	integral component of membrane [GO:0016021]	-	integral component of membrane [GO:0016021]
2	18687863	INDEL	GTA	G	frameshift_variant	Vradi02g10730	ankyrin repeat-containing protein BDA1-like	-	integral component of membrane [GO:0016021]	-	integral component of membrane [GO:0016021]
2	18699159	SNP	T	C	stop_lost	Vradi02g10740	-	-	-	-	-
2	18699161	SNP	A	G	stop_lost	Vradi02g10740	-	-	-	-	-
2	18742629	INDEL	AAC	A	frameshift_variant	Vradi02g10750	anaphase-promoting complex subunit 6 isoform X2	-	-	-	-
2	18811862	SNP	A	T	start_lost	Vradi02g10770	protein GRAVITROPIC IN THE LIGHT 1 isoform X2	negative gravitropism [GO:0009959]; response to red or far red light [GO:0009639]	-	-	negative gravitropism [GO:0009959]; response to red or far red light [GO:0009639]
2	18883957	SNP	A	G	stop_lost	Vradi02g10780	-	-	-	-	-
2	18884066	INDEL	TTCAACAACCTCTTCATATTCAGGATGAATAATTTGGTCGATAGGCATAGTTAAGTTTCTTCCATCAA	T	frameshift_variant	Vradi02g10780	-	-	-	-	-
2	18884685	INDEL	T	TA	frameshift_variant	Vradi02g10780	-	-	-	-	-
2	18887704	SNP	T	A	start_lost	Vradi02g10790	cytochrome P450 72A15-like	-	-	heme binding [GO:0020037]; iron ion binding [GO:0005506]; monooxygenase activity [GO:0004497]; oxidoreductase activity, acting on paired donors, with incorporation or reduction of molecular oxygen [GO:0016705]	heme binding [GO:0020037]; iron ion binding [GO:0005506]; monooxygenase activity [GO:0004497]; oxidoreductase activity, acting on paired donors, with incorporation or reduction of molecular oxygen [GO:0016705]
2	18887744	INDEL	C	CT	frameshift_variant	Vradi02g10790	cytochrome P450 72A15-like	-	-	heme binding [GO:0020037]; iron ion binding [GO:0005506]; monooxygenase activity [GO:0004497]; oxidoreductase activity, acting on paired donors, with incorporation or reduction of molecular oxygen [GO:0016705]	heme binding [GO:0020037]; iron ion binding [GO:0005506]; monooxygenase activity [GO:0004497]; oxidoreductase activity, acting on paired donors, with incorporation or reduction of molecular oxygen [GO:0016705]
2	18913316	INDEL	AATGCCTGGTCCAAGTGGCGTCGCCACCTCCTCCGCATCGTCTTCGTGCTCCACCACATGCATGACTTTTACAGGGAGGTTATGGGCG	A	frameshift_variant&splice_donor_variant	Vradi02g10820	uncharacterized protein LOC111241293 isoform X2	-	integral component of membrane [GO:0016021]	-	integral component of membrane [GO:0016021]
2	18913586	SNP	C	T	stop_gained	Vradi02g10820	uncharacterized protein LOC111241293 isoform X2	-	integral component of membrane [GO:0016021]	-	integral component of membrane [GO:0016021]
2	18914776	INDEL	C	CAT	frameshift_variant	Vradi02g10820	uncharacterized protein LOC111241293 isoform X2	-	integral component of membrane [GO:0016021]	-	integral component of membrane [GO:0016021]
2	18914996	INDEL	G	GTGGAGACTGT	frameshift_variant	Vradi02g10820	uncharacterized protein LOC111241293 isoform X2	-	integral component of membrane [GO:0016021]	-	integral component of membrane [GO:0016021]
2	18915086	INDEL	CTATTACAGGTTTAAATTCTTAATCTTTTG	C	frameshift_variant&splice_donor_variant	Vradi02g10820	uncharacterized protein LOC111241293 isoform X2	-	integral component of membrane [GO:0016021]	-	integral component of membrane [GO:0016021]
2	18916068	SNP	T	A	splice_donor_variant	Vradi02g10820	uncharacterized protein LOC111241293 isoform X2	-	integral component of membrane [GO:0016021]	-	integral component of membrane [GO:0016021]
2	18916187	INDEL	T	TGCCTGACACC	frameshift_variant	Vradi02g10820	uncharacterized protein LOC111241293 isoform X2	-	integral component of membrane [GO:0016021]	-	integral component of membrane [GO:0016021]
2	19552335	SNP	T	G	stop_lost	Vradi02g10850	-	-	-	-	-
2	19563515	SNP	C	T	splice_donor_variant	Vradi02g10860	-	-	-	-	-
2	19827166	INDEL	ACT	A	frameshift_variant	Vradi02g10900	probable terpene synthase 2	-	-	magnesium ion binding [GO:0000287]; terpene synthase activity [GO:0010333]	magnesium ion binding [GO:0000287]; terpene synthase activity [GO:0010333]
2	19827455	INDEL	GT	G	frameshift_variant	Vradi02g10900	probable terpene synthase 2	-	-	magnesium ion binding [GO:0000287]; terpene synthase activity [GO:0010333]	magnesium ion binding [GO:0000287]; terpene synthase activity [GO:0010333]
2	19827510	INDEL	ACT	A	frameshift_variant	Vradi02g10900	probable terpene synthase 2	-	-	magnesium ion binding [GO:0000287]; terpene synthase activity [GO:0010333]	magnesium ion binding [GO:0000287]; terpene synthase activity [GO:0010333]
2	19827568	SNP	C	T	stop_gained	Vradi02g10900	probable terpene synthase 2	-	-	magnesium ion binding [GO:0000287]; terpene synthase activity [GO:0010333]	magnesium ion binding [GO:0000287]; terpene synthase activity [GO:0010333]
2	19827675	SNP	C	T	splice_donor_variant	Vradi02g10900	probable terpene synthase 2	-	-	magnesium ion binding [GO:0000287]; terpene synthase activity [GO:0010333]	magnesium ion binding [GO:0000287]; terpene synthase activity [GO:0010333]
2	19828041	SNP	G	T	stop_gained	Vradi02g10900	probable terpene synthase 2	-	-	magnesium ion binding [GO:0000287]; terpene synthase activity [GO:0010333]	magnesium ion binding [GO:0000287]; terpene synthase activity [GO:0010333]
2	19832633	INDEL	C	CT	frameshift_variant	Vradi02g10910	-	-	-	-	-
2	19832681	SNP	C	A	splice_acceptor_variant	Vradi02g10910	-	-	-	-	-
2	19832862	INDEL	GCATAAATTAACCCCCGACC	G	frameshift_variant&splice_donor_variant	Vradi02g10910	-	-	-	-	-
2	19988522	INDEL	A	ATT	frameshift_variant	Vradi02g10930	-	-	-	-	-
2	19991490	SNP	A	G	splice_donor_variant	Vradi02g10930	-	-	-	-	-
2	20377447	INDEL	A	AG	frameshift_variant	Vradi02g10990	(-)-germacrene D synthase-like isoform X2	-	-	magnesium ion binding [GO:0000287]; terpene synthase activity [GO:0010333]	magnesium ion binding [GO:0000287]; terpene synthase activity [GO:0010333]
2	20379390	INDEL	C	CT	frameshift_variant	Vradi02g10990	(-)-germacrene D synthase-like isoform X2	-	-	magnesium ion binding [GO:0000287]; terpene synthase activity [GO:0010333]	magnesium ion binding [GO:0000287]; terpene synthase activity [GO:0010333]
2	20398786	INDEL	G	GTA	frameshift_variant	Vradi02g11000	-	-	-	-	-
2	20398904	SNP	C	T	stop_gained	Vradi02g11000	-	-	-	-	-
2	20665123	SNP	G	A	stop_gained	Vradi02g11020	putative cysteine-rich receptor-like protein kinase 12	-	-	kinase activity [GO:0016301]	kinase activity [GO:0016301]
2	20665124	SNP	G	A	stop_gained	Vradi02g11020	putative cysteine-rich receptor-like protein kinase 12	-	-	kinase activity [GO:0016301]	kinase activity [GO:0016301]
2	20665302	SNP	C	T	stop_gained	Vradi02g11020	putative cysteine-rich receptor-like protein kinase 12	-	-	kinase activity [GO:0016301]	kinase activity [GO:0016301]
2	20932638	INDEL	T	TAA	frameshift_variant	Vradi02g11150	F-box/kelch-repeat protein At3g23880-like	-	-	-	-
2	20932696	SNP	G	A	stop_gained	Vradi02g11150	F-box/kelch-repeat protein At3g23880-like	-	-	-	-
2	20932911	SNP	G	C	stop_gained	Vradi02g11150	F-box/kelch-repeat protein At3g23880-like	-	-	-	-
2	20933062	SNP	G	A	stop_gained	Vradi02g11150	F-box/kelch-repeat protein At3g23880-like	-	-	-	-
2	20933083	SNP	C	A	stop_gained	Vradi02g11150	F-box/kelch-repeat protein At3g23880-like	-	-	-	-
2	20933088	SNP	C	T	stop_gained	Vradi02g11150	F-box/kelch-repeat protein At3g23880-like	-	-	-	-
2	20933168	SNP	C	T	splice_acceptor_variant	Vradi02g11150	F-box/kelch-repeat protein At3g23880-like	-	-	-	-
2	20933273	SNP	G	T	stop_gained	Vradi02g11150	F-box/kelch-repeat protein At3g23880-like	-	-	-	-
2	20936963	SNP	C	T	splice_donor_variant	Vradi02g11150	F-box/kelch-repeat protein At3g23880-like	-	-	-	-
2	20937208	SNP	G	A	stop_gained	Vradi02g11150	F-box/kelch-repeat protein At3g23880-like	-	-	-	-
2	20937232	INDEL	C	CATTCTTGA	frameshift_variant	Vradi02g11150	F-box/kelch-repeat protein At3g23880-like	-	-	-	-
2	20937314	SNP	C	T	splice_acceptor_variant	Vradi02g11150	F-box/kelch-repeat protein At3g23880-like	-	-	-	-
2	20937413	INDEL	C	CA	frameshift_variant	Vradi02g11150	F-box/kelch-repeat protein At3g23880-like	-	-	-	-
2	20937465	INDEL	A	AATCCTAAGTCTCCTTCACTGCTTTCACTTTT	frameshift_variant&stop_gained	Vradi02g11150	F-box/kelch-repeat protein At3g23880-like	-	-	-	-
2	20937826	SNP	C	T	splice_acceptor_variant	Vradi02g11150	F-box/kelch-repeat protein At3g23880-like	-	-	-	-
2	20938125	SNP	C	T	splice_acceptor_variant	Vradi02g11150	F-box/kelch-repeat protein At3g23880-like	-	-	-	-
2	20941093	SNP	A	C	stop_gained	Vradi02g11150	F-box/kelch-repeat protein At3g23880-like	-	-	-	-
2	20941499	SNP	T	C	splice_acceptor_variant	Vradi02g11150	F-box/kelch-repeat protein At3g23880-like	-	-	-	-
2	20941711	INDEL	C	CA	frameshift_variant	Vradi02g11150	F-box/kelch-repeat protein At3g23880-like	-	-	-	-
2	20942609	INDEL	AG	A	frameshift_variant	Vradi02g11160	-	-	-	-	-
2	20987233	SNP	A	T	stop_gained	Vradi02g11190	-	-	-	-	-
2	21057892	SNP	G	A	stop_gained	Vradi02g11220	ultraviolet-B receptor UVR8	-	-	-	-
2	21057893	SNP	A	T	stop_gained	Vradi02g11220	ultraviolet-B receptor UVR8	-	-	-	-
2	21086000	INDEL	A	AG	frameshift_variant	Vradi02g11240	probable serine/threonine-protein kinase PBL9	-	-	ATP binding [GO:0005524]; protein kinase activity [GO:0004672]	ATP binding [GO:0005524]; protein kinase activity [GO:0004672]
2	21223399	SNP	G	A	stop_gained	Vradi02g11290	-	-	-	-	-
2	21260997	INDEL	GA	G	frameshift_variant	Vradi02g11300	Non-specific serine/threonine protein kinase (EC 2.7.11.1)	-	integral component of membrane [GO:0016021]	ATP binding [GO:0005524]; protein serine kinase activity [GO:0106310]; protein threonine kinase activity [GO:0106311]	integral component of membrane [GO:0016021]; ATP binding [GO:0005524]; protein serine kinase activity [GO:0106310]; protein threonine kinase activity [GO:0106311]
2	21327769	INDEL	GTTGTA	G	frameshift_variant	Vradi02g11330	Recombinase A protein (Fragment)	DNA recombination [GO:0006310]; DNA repair [GO:0006281]	-	ATP binding [GO:0005524]; DNA-dependent ATPase activity [GO:0008094]; single-stranded DNA binding [GO:0003697]	ATP binding [GO:0005524]; DNA-dependent ATPase activity [GO:0008094]; single-stranded DNA binding [GO:0003697]; DNA recombination [GO:0006310]; DNA repair [GO:0006281]
2	21327838	INDEL	GT	G	frameshift_variant	Vradi02g11330	Recombinase A protein (Fragment)	DNA recombination [GO:0006310]; DNA repair [GO:0006281]	-	ATP binding [GO:0005524]; DNA-dependent ATPase activity [GO:0008094]; single-stranded DNA binding [GO:0003697]	ATP binding [GO:0005524]; DNA-dependent ATPase activity [GO:0008094]; single-stranded DNA binding [GO:0003697]; DNA recombination [GO:0006310]; DNA repair [GO:0006281]
2	21327862	INDEL	TA	T	frameshift_variant	Vradi02g11330	Recombinase A protein (Fragment)	DNA recombination [GO:0006310]; DNA repair [GO:0006281]	-	ATP binding [GO:0005524]; DNA-dependent ATPase activity [GO:0008094]; single-stranded DNA binding [GO:0003697]	ATP binding [GO:0005524]; DNA-dependent ATPase activity [GO:0008094]; single-stranded DNA binding [GO:0003697]; DNA recombination [GO:0006310]; DNA repair [GO:0006281]
2	21423531	INDEL	AGG	A	frameshift_variant	Vradi02g11380	pentatricopeptide repeat-containing protein At1g03560, mitochondrial	-	-	-	-
2	21423536	INDEL	T	TCA	frameshift_variant	Vradi02g11380	pentatricopeptide repeat-containing protein At1g03560, mitochondrial	-	-	-	-
2	21423545	INDEL	ACCAGG	A	frameshift_variant	Vradi02g11380	pentatricopeptide repeat-containing protein At1g03560, mitochondrial	-	-	-	-
2	21466138	INDEL	C	CA	frameshift_variant	Vradi02g11410	LRR receptor-like serine/threonine-protein kinase ERECTA	-	-	kinase activity [GO:0016301]	kinase activity [GO:0016301]
2	21469406	INDEL	C	CA	frameshift_variant	Vradi02g11410	LRR receptor-like serine/threonine-protein kinase ERECTA	-	-	kinase activity [GO:0016301]	kinase activity [GO:0016301]
2	21469544	INDEL	TAC	T	splice_donor_variant	Vradi02g11410	LRR receptor-like serine/threonine-protein kinase ERECTA	-	-	kinase activity [GO:0016301]	kinase activity [GO:0016301]
2	21565720	INDEL	G	GTTGTTAGTGT	frameshift_variant&stop_gained	Vradi02g11480	Non-specific serine/threonine protein kinase (EC 2.7.11.1)	-	integral component of membrane [GO:0016021]	ATP binding [GO:0005524]; protein serine kinase activity [GO:0106310]; protein threonine kinase activity [GO:0106311]	integral component of membrane [GO:0016021]; ATP binding [GO:0005524]; protein serine kinase activity [GO:0106310]; protein threonine kinase activity [GO:0106311]
2	21578398	SNP	C	T	stop_gained	Vradi02g11490	-	-	-	-	-
2	21580687	SNP	G	A	stop_gained	Vradi02g11490	-	-	-	-	-
2	21598137	INDEL	A	AG	frameshift_variant	Vradi02g11500	uncharacterized protein LOC106778288	-	-	-	-
2	21603399	INDEL	CA	C	frameshift_variant	Vradi02g11500	uncharacterized protein LOC106778288	-	-	-	-
2	21666017	SNP	C	T	stop_gained	Vradi02g11520	protein KINESIN LIGHT CHAIN-RELATED 2-like	-	-	-	-
2	21817968	INDEL	TGGGTGCTGCTGGCACGCCCACGA	T	frameshift_variant	Vradi02g11570	hevamine-A-like	carbohydrate metabolic process [GO:0005975]	-	hydrolase activity, hydrolyzing O-glycosyl compounds [GO:0004553]	hydrolase activity, hydrolyzing O-glycosyl compounds [GO:0004553]; carbohydrate metabolic process [GO:0005975]
2	21835264	INDEL	CT	C	frameshift_variant	Vradi02g11580	-	-	-	-	-
2	21835605	SNP	G	A	stop_gained	Vradi02g11580	-	-	-	-	-
2	21835626	INDEL	G	GT	frameshift_variant	Vradi02g11580	-	-	-	-	-
2	21886855	INDEL	GAAAATAAGTAAACTGA	G	splice_acceptor_variant&splice_donor_variant	Vradi02g11600	-	-	-	-	-
2	21889195	SNP	A	C	splice_donor_variant	Vradi02g11600	-	-	-	-	-
2	21889199	INDEL	GACTTGCTTGCTTCATCATTTTCATAGCAAATA	G	start_lost	Vradi02g11600	-	-	-	-	-
2	21891395	INDEL	GA	GAA	frameshift_variant	Vradi02g11610	-	-	-	-	-
2	21892023	SNP	G	A	stop_gained	Vradi02g11610	-	-	-	-	-
2	22051425	SNP	T	C	stop_lost	Vradi02g11660	-	-	-	-	-
2	22051454	INDEL	GC	G	frameshift_variant	Vradi02g11660	-	-	-	-	-
2	22051523	SNP	G	A	stop_gained	Vradi02g11660	-	-	-	-	-
2	22051644	SNP	A	T	stop_gained	Vradi02g11660	-	-	-	-	-
2	22436905	SNP	G	A	stop_gained	Vradi02g12180	two-component response regulator ORR26-like isoform X2	phosphorelay signal transduction system [GO:0000160]	nucleus [GO:0005634]	DNA binding [GO:0003677]; kinase activity [GO:0016301]	nucleus [GO:0005634]; DNA binding [GO:0003677]; kinase activity [GO:0016301]; phosphorelay signal transduction system [GO:0000160]
2	22437302	INDEL	TG	T	frameshift_variant	Vradi02g12180	two-component response regulator ORR26-like isoform X2	phosphorelay signal transduction system [GO:0000160]	nucleus [GO:0005634]	DNA binding [GO:0003677]; kinase activity [GO:0016301]	nucleus [GO:0005634]; DNA binding [GO:0003677]; kinase activity [GO:0016301]; phosphorelay signal transduction system [GO:0000160]
2	22437379	SNP	C	A	stop_gained	Vradi02g12180	two-component response regulator ORR26-like isoform X2	phosphorelay signal transduction system [GO:0000160]	nucleus [GO:0005634]	DNA binding [GO:0003677]; kinase activity [GO:0016301]	nucleus [GO:0005634]; DNA binding [GO:0003677]; kinase activity [GO:0016301]; phosphorelay signal transduction system [GO:0000160]
2	22437393	INDEL	TCCACG	T	frameshift_variant	Vradi02g12180	two-component response regulator ORR26-like isoform X2	phosphorelay signal transduction system [GO:0000160]	nucleus [GO:0005634]	DNA binding [GO:0003677]; kinase activity [GO:0016301]	nucleus [GO:0005634]; DNA binding [GO:0003677]; kinase activity [GO:0016301]; phosphorelay signal transduction system [GO:0000160]
2	22574394	INDEL	GTCTGC	G	frameshift_variant&splice_acceptor_variant	Vradi02g12360	-	-	-	-	-
2	22648407	INDEL	AC	A	frameshift_variant	Vradi02g12450	RING-H2 finger protein ATL2	-	integral component of membrane [GO:0016021]	-	integral component of membrane [GO:0016021]
2	22648493	SNP	C	T	stop_gained	Vradi02g12450	RING-H2 finger protein ATL2	-	integral component of membrane [GO:0016021]	-	integral component of membrane [GO:0016021]
2	22648936	INDEL	A	AAG	frameshift_variant	Vradi02g12450	RING-H2 finger protein ATL2	-	integral component of membrane [GO:0016021]	-	integral component of membrane [GO:0016021]
2	22649385	INDEL	GC	G	frameshift_variant	Vradi02g12450	RING-H2 finger protein ATL2	-	integral component of membrane [GO:0016021]	-	integral component of membrane [GO:0016021]
2	22649387	SNP	C	T	stop_gained	Vradi02g12450	RING-H2 finger protein ATL2	-	integral component of membrane [GO:0016021]	-	integral component of membrane [GO:0016021]
2	22649645	SNP	C	T	stop_gained	Vradi02g12450	RING-H2 finger protein ATL2	-	integral component of membrane [GO:0016021]	-	integral component of membrane [GO:0016021]
2	23096285	INDEL	C	CA	frameshift_variant	Vradi02g12840	NADPH-dependent 1-acyldihydroxyacetone phosphate reductase	-	-	oxidoreductase activity [GO:0016491]	oxidoreductase activity [GO:0016491]
2	23126460	SNP	T	A	splice_acceptor_variant	Vradi02g12870	uncharacterized protein LOC106756537 isoform X2	-	integral component of membrane [GO:0016021]	zinc ion binding [GO:0008270]	integral component of membrane [GO:0016021]; zinc ion binding [GO:0008270]
2	23305212	INDEL	GCTCT	GCT	frameshift_variant	Vradi02g13110	probably inactive leucine-rich repeat receptor-like protein kinase IMK2	-	integral component of membrane [GO:0016021]	ATP binding [GO:0005524]; protein kinase activity [GO:0004672]	integral component of membrane [GO:0016021]; ATP binding [GO:0005524]; protein kinase activity [GO:0004672]
2	23628342	INDEL	G	GGTGT	frameshift_variant	Vradi02g13380	tudor domain-containing protein 3	-	-	-	-
2	23628343	INDEL	C	CGGCGTTGTTAA	frameshift_variant	Vradi02g13380	tudor domain-containing protein 3	-	-	-	-
2	23651876	INDEL	T	TCATGCTTA	splice_acceptor_variant	Vradi02g13420	(1->3)-beta-glucan endohydrolase (EC 3.2.1.39) (Beta-1,3-endoglucanase)	carbohydrate metabolic process [GO:0005975]	-	glucan endo-1,3-beta-D-glucosidase activity [GO:0042973]	glucan endo-1,3-beta-D-glucosidase activity [GO:0042973]; carbohydrate metabolic process [GO:0005975]
2	23655348	INDEL	T	TTGTACTGGTGCAACATTTTTAGTGATTGTACGTCTCCCTTGAATATAAGCCCGGA	frameshift_variant&stop_gained	Vradi02g13430	protein DENND6A-like	-	-	guanyl-nucleotide exchange factor activity [GO:0005085]	guanyl-nucleotide exchange factor activity [GO:0005085]
2	23664447	SNP	C	T	splice_acceptor_variant	Vradi02g13430	protein DENND6A-like	-	-	guanyl-nucleotide exchange factor activity [GO:0005085]	guanyl-nucleotide exchange factor activity [GO:0005085]
2	24157000	INDEL	AGTTTTATTGCACC	A	frameshift_variant	Vradi02g13780	WD repeat and HMG-box DNA-binding protein 1	-	nucleus [GO:0005634]	DNA binding [GO:0003677]	nucleus [GO:0005634]; DNA binding [GO:0003677]
2	24157212	SNP	G	A	stop_gained	Vradi02g13780	WD repeat and HMG-box DNA-binding protein 1	-	nucleus [GO:0005634]	DNA binding [GO:0003677]	nucleus [GO:0005634]; DNA binding [GO:0003677]
2	24449376	INDEL	CT	C	frameshift_variant	Vradi02g13940	Ethylene receptor	-	endoplasmic reticulum membrane [GO:0005789]; integral component of membrane [GO:0016021]	ATP binding [GO:0005524]; ethylene binding [GO:0051740]; ethylene receptor activity [GO:0038199]; metal ion binding [GO:0046872]; phosphorelay sensor kinase activity [GO:0000155]	endoplasmic reticulum membrane [GO:0005789]; integral component of membrane [GO:0016021]; ATP binding [GO:0005524]; ethylene binding [GO:0051740]; ethylene receptor activity [GO:0038199]; metal ion binding [GO:0046872]; phosphorelay sensor kinase activity [GO:0000155]
2	24449646	INDEL	C	CA	frameshift_variant	Vradi02g13930	-	-	-	-	-
2	24449796	INDEL	GAC	G	frameshift_variant	Vradi02g13930	-	-	-	-	-
2	24453357	INDEL	AACCT	A	frameshift_variant&splice_donor_variant	Vradi02g13940	Ethylene receptor	-	endoplasmic reticulum membrane [GO:0005789]; integral component of membrane [GO:0016021]	ATP binding [GO:0005524]; ethylene binding [GO:0051740]; ethylene receptor activity [GO:0038199]; metal ion binding [GO:0046872]; phosphorelay sensor kinase activity [GO:0000155]	endoplasmic reticulum membrane [GO:0005789]; integral component of membrane [GO:0016021]; ATP binding [GO:0005524]; ethylene binding [GO:0051740]; ethylene receptor activity [GO:0038199]; metal ion binding [GO:0046872]; phosphorelay sensor kinase activity [GO:0000155]
2	24651140	SNP	T	C	splice_acceptor_variant	Vradi02g14100	-	-	-	-	-
2	24656883	SNP	G	T	stop_gained	Vradi02g14120	zeaxanthin epoxidase, chloroplastic-like isoform X2	-	-	FAD binding [GO:0071949]	FAD binding [GO:0071949]
2	24695953	INDEL	CT	C	frameshift_variant	Vradi02g14140	protein EMSY-LIKE 3	defense response to fungus [GO:0050832]	nucleus [GO:0005634]	-	nucleus [GO:0005634]; defense response to fungus [GO:0050832]
2	25096978	INDEL	C	CTAAAAGTGTTTTTT	splice_acceptor_variant	Vradi02g14430	uncharacterized protein LOC106755960 isoform X3	-	-	-	-
2	25202709	INDEL	CTT	C	frameshift_variant	Vradi02g14490	ankyrin repeat-containing protein BDA1	-	integral component of membrane [GO:0016021]	-	integral component of membrane [GO:0016021]
2	25202717	INDEL	TGTACA	T	frameshift_variant	Vradi02g14490	ankyrin repeat-containing protein BDA1	-	integral component of membrane [GO:0016021]	-	integral component of membrane [GO:0016021]
2	25202727	INDEL	AGAGAAATGTTG	A	frameshift_variant	Vradi02g14490	ankyrin repeat-containing protein BDA1	-	integral component of membrane [GO:0016021]	-	integral component of membrane [GO:0016021]
2	25229141	INDEL	T	TAAGA	frameshift_variant	Vradi02g14520	WD repeat-containing protein 13	-	-	-	-
3	531155	SNP	C	T	stop_gained	Vradi03g00370	uncharacterized protein C18orf8 homolog isoform X1	regulation of autophagy [GO:0010506]	Mon1-Ccz1 complex [GO:0035658]	-	Mon1-Ccz1 complex [GO:0035658]; regulation of autophagy [GO:0010506]
3	698509	INDEL	GGTCAAACTTCTCTATCTCAA	G	splice_donor_variant	Vradi03g00420	gibberellin receptor GID1B	-	-	hydrolase activity [GO:0016787]	hydrolase activity [GO:0016787]
3	778057	INDEL	GA	G	frameshift_variant	Vradi03g00470	sugar transporter ERD6-like 7	carbohydrate transport [GO:0008643]	integral component of membrane [GO:0016021]	transmembrane transporter activity [GO:0022857]	integral component of membrane [GO:0016021]; transmembrane transporter activity [GO:0022857]; carbohydrate transport [GO:0008643]
3	805622	INDEL	A	AC	frameshift_variant	Vradi03g00530	uncharacterized protein LOC106756742	-	-	oxidoreductase activity [GO:0016491]	oxidoreductase activity [GO:0016491]
3	892738	INDEL	G	GA	frameshift_variant	Vradi03g00620	CSC1-like protein At4g02900	ion transport [GO:0006811]	integral component of membrane [GO:0016021]	-	integral component of membrane [GO:0016021]; ion transport [GO:0006811]
3	975639	INDEL	TA	T	frameshift_variant	Vradi03g00670	basic 7S globulin	-	-	aspartic-type endopeptidase activity [GO:0004190]	aspartic-type endopeptidase activity [GO:0004190]
3	975649	INDEL	T	TGAGA	frameshift_variant	Vradi03g00670	basic 7S globulin	-	-	aspartic-type endopeptidase activity [GO:0004190]	aspartic-type endopeptidase activity [GO:0004190]
3	975655	INDEL	C	CA	frameshift_variant	Vradi03g00670	basic 7S globulin	-	-	aspartic-type endopeptidase activity [GO:0004190]	aspartic-type endopeptidase activity [GO:0004190]
3	975659	INDEL	A	ACT	frameshift_variant	Vradi03g00670	basic 7S globulin	-	-	aspartic-type endopeptidase activity [GO:0004190]	aspartic-type endopeptidase activity [GO:0004190]
3	975671	INDEL	GGT	G	frameshift_variant	Vradi03g00670	basic 7S globulin	-	-	aspartic-type endopeptidase activity [GO:0004190]	aspartic-type endopeptidase activity [GO:0004190]
3	1023324	INDEL	CAT	C	frameshift_variant&stop_lost	Vradi03g00730	aluminum-activated malate transporter 14	malate transport [GO:0015743]	integral component of membrane [GO:0016021]	-	integral component of membrane [GO:0016021]; malate transport [GO:0015743]
3	1276615	INDEL	CTT	C	frameshift_variant	Vradi03g00870	ent-kaur-16-ene synthase, chloroplastic isoform X2	-	-	magnesium ion binding [GO:0000287]; terpene synthase activity [GO:0010333]	magnesium ion binding [GO:0000287]; terpene synthase activity [GO:0010333]
3	1326588	SNP	T	C	stop_lost	Vradi03g00900	LOW QUALITY PROTEIN: F-box protein At4g02760	-	-	-	-
3	1472942	INDEL	AAG	A	frameshift_variant	Vradi03g01050	-	-	-	-	-
3	1545772	INDEL	CAA	C	frameshift_variant	Vradi03g01100	heat stress transcription factor A-7a	-	nucleus [GO:0005634]	DNA-binding transcription factor activity [GO:0003700]; sequence-specific DNA binding [GO:0043565]	nucleus [GO:0005634]; DNA-binding transcription factor activity [GO:0003700]; sequence-specific DNA binding [GO:0043565]
3	1545778	INDEL	GGAGGTGA	G	frameshift_variant	Vradi03g01100	heat stress transcription factor A-7a	-	nucleus [GO:0005634]	DNA-binding transcription factor activity [GO:0003700]; sequence-specific DNA binding [GO:0043565]	nucleus [GO:0005634]; DNA-binding transcription factor activity [GO:0003700]; sequence-specific DNA binding [GO:0043565]
3	1852290	SNP	T	C	splice_donor_variant	Vradi03g01360	flowering locus K homology domain	-	-	RNA binding [GO:0003723]	RNA binding [GO:0003723]
3	1958992	SNP	C	T	stop_gained	Vradi03g01460	Deoxyhypusine hydroxylase (DOHH) (EC 1.14.99.29) (Deoxyhypusine dioxygenase) (Deoxyhypusine monooxygenase)	peptidyl-lysine modification to peptidyl-hypusine [GO:0008612]	-	deoxyhypusine monooxygenase activity [GO:0019135]; metal ion binding [GO:0046872]	deoxyhypusine monooxygenase activity [GO:0019135]; metal ion binding [GO:0046872]; peptidyl-lysine modification to peptidyl-hypusine [GO:0008612]
3	1959217	INDEL	CCAATACCA	C	splice_acceptor_variant	Vradi03g01460	Deoxyhypusine hydroxylase (DOHH) (EC 1.14.99.29) (Deoxyhypusine dioxygenase) (Deoxyhypusine monooxygenase)	peptidyl-lysine modification to peptidyl-hypusine [GO:0008612]	-	deoxyhypusine monooxygenase activity [GO:0019135]; metal ion binding [GO:0046872]	deoxyhypusine monooxygenase activity [GO:0019135]; metal ion binding [GO:0046872]; peptidyl-lysine modification to peptidyl-hypusine [GO:0008612]
3	1962323	INDEL	TG	T	frameshift_variant	Vradi03g01460	Deoxyhypusine hydroxylase (DOHH) (EC 1.14.99.29) (Deoxyhypusine dioxygenase) (Deoxyhypusine monooxygenase)	peptidyl-lysine modification to peptidyl-hypusine [GO:0008612]	-	deoxyhypusine monooxygenase activity [GO:0019135]; metal ion binding [GO:0046872]	deoxyhypusine monooxygenase activity [GO:0019135]; metal ion binding [GO:0046872]; peptidyl-lysine modification to peptidyl-hypusine [GO:0008612]
3	2056435	INDEL	G	GT	frameshift_variant	Vradi03g01550	ethylene-responsive transcription factor ERF095-like	-	nucleus [GO:0005634]	DNA binding [GO:0003677]; DNA-binding transcription factor activity [GO:0003700]	nucleus [GO:0005634]; DNA binding [GO:0003677]; DNA-binding transcription factor activity [GO:0003700]
3	2056437	INDEL	AC	A	frameshift_variant	Vradi03g01550	ethylene-responsive transcription factor ERF095-like	-	nucleus [GO:0005634]	DNA binding [GO:0003677]; DNA-binding transcription factor activity [GO:0003700]	nucleus [GO:0005634]; DNA binding [GO:0003677]; DNA-binding transcription factor activity [GO:0003700]
3	2068820	INDEL	T	TA	frameshift_variant	Vradi03g01560	ethylene-responsive transcription factor 1B-like	-	nucleus [GO:0005634]	DNA binding [GO:0003677]; DNA-binding transcription factor activity [GO:0003700]	nucleus [GO:0005634]; DNA binding [GO:0003677]; DNA-binding transcription factor activity [GO:0003700]
3	2068858	SNP	G	A	splice_donor_variant	Vradi03g01560	ethylene-responsive transcription factor 1B-like	-	nucleus [GO:0005634]	DNA binding [GO:0003677]; DNA-binding transcription factor activity [GO:0003700]	nucleus [GO:0005634]; DNA binding [GO:0003677]; DNA-binding transcription factor activity [GO:0003700]
3	2458910	SNP	G	A	stop_gained	Vradi03g01890	protein ABHD18	-	-	-	-
3	2458939	SNP	C	T	stop_gained	Vradi03g01890	protein ABHD18	-	-	-	-
3	2526081	INDEL	GT	GTT	frameshift_variant	Vradi03g01950	beta-amyrin 24-hydroxylase-like	-	integral component of membrane [GO:0016021]	heme binding [GO:0020037]; iron ion binding [GO:0005506]; monooxygenase activity [GO:0004497]; oxidoreductase activity, acting on paired donors, with incorporation or reduction of molecular oxygen [GO:0016705]	integral component of membrane [GO:0016021]; heme binding [GO:0020037]; iron ion binding [GO:0005506]; monooxygenase activity [GO:0004497]; oxidoreductase activity, acting on paired donors, with incorporation or reduction of molecular oxygen [GO:0016705]
3	2551405	SNP	G	A	stop_gained	Vradi03g01970	protein POLYCHOME	negative regulation of ubiquitin protein ligase activity [GO:1904667]; regulation of nuclear division [GO:0051783]	nucleus [GO:0005634]	-	nucleus [GO:0005634]; negative regulation of ubiquitin protein ligase activity [GO:1904667]; regulation of nuclear division [GO:0051783]
3	2633063	SNP	C	A	stop_gained	Vradi03g02030	uncharacterized protein LOC106757809 isoform X1	-	nuclear pore [GO:0005643]	-	nuclear pore [GO:0005643]
3	2633109	INDEL	TTCA	TA	frameshift_variant	Vradi03g02030	uncharacterized protein LOC106757809 isoform X1	-	nuclear pore [GO:0005643]	-	nuclear pore [GO:0005643]
3	2633118	INDEL	A	AAAAT	frameshift_variant	Vradi03g02030	uncharacterized protein LOC106757809 isoform X1	-	nuclear pore [GO:0005643]	-	nuclear pore [GO:0005643]
3	2638494	SNP	G	A	splice_acceptor_variant	Vradi03g02030	uncharacterized protein LOC106757809 isoform X1	-	nuclear pore [GO:0005643]	-	nuclear pore [GO:0005643]
3	2821913	INDEL	CAAGGGTAAAAAAAAAATGTTTTAAGACGTGAATCTA	C	splice_acceptor_variant&splice_donor_variant	Vradi03g02190	Guanylate kinase (EC 2.7.4.8)	-	-	ATP binding [GO:0005524]; guanylate kinase activity [GO:0004385]	ATP binding [GO:0005524]; guanylate kinase activity [GO:0004385]
3	2827649	INDEL	CCTGCAAATCCTTTTTCCCCAGTTCAAATTCGGGTGTCGCCTGATTGATAAGAAACTTGAAATGAAAGATTATATTACTTTTTTTTTATAAAACTTTTTTTTCTAACAGAAGCAAGAAAGGAGTCG	C	exon_loss_variant	Vradi03g02190	Guanylate kinase (EC 2.7.4.8)	-	-	ATP binding [GO:0005524]; guanylate kinase activity [GO:0004385]	ATP binding [GO:0005524]; guanylate kinase activity [GO:0004385]
3	3362141	SNP	G	A	stop_gained	Vradi03g02430	ABC transporter G family member 15-like isoform X2	-	integral component of membrane [GO:0016021]	ATPase-coupled transmembrane transporter activity [GO:0042626]; ATP binding [GO:0005524]	integral component of membrane [GO:0016021]; ATP binding [GO:0005524]; ATPase-coupled transmembrane transporter activity [GO:0042626]
3	3801044	SNP	C	G	stop_gained	Vradi03g02740	receptor-like serine/threonine-protein kinase ALE2 isoform X2	-	integral component of membrane [GO:0016021]	ATP binding [GO:0005524]; protein serine/threonine kinase activity [GO:0004674]	integral component of membrane [GO:0016021]; ATP binding [GO:0005524]; protein serine/threonine kinase activity [GO:0004674]
3	3809422	INDEL	CG	C	frameshift_variant	tRNA-Asp	-	-	-	-	-
3	3873963	SNP	A	G	splice_donor_variant	Vradi03g02780	-	-	-	-	-
3	3912978	INDEL	G	GA	frameshift_variant	Vradi03g02800	uncharacterized protein LOC106757880 isoform X1	-	-	-	-
3	4168409	SNP	G	C	splice_acceptor_variant	Vradi03g02950	WAT1-related protein	-	integral component of membrane [GO:0016021]	transmembrane transporter activity [GO:0022857]	integral component of membrane [GO:0016021]; transmembrane transporter activity [GO:0022857]
3	4189904	SNP	G	T	stop_gained	Vradi03g02970	-	-	-	-	-
3	4190354	INDEL	CAATTTTGTCTCCGTTAAAAGAACTATGCAATACAACAGTAATCATATAATTAATGTTACGTTTCAAAGGACTGTGCCCTTGGTGGATGACAAAACCCAAACTATAGATGAATAGAGAATTTTCAAATCTTACCAAGCAGGAGTTCGTCGTTTTTCCCTGGATTTGGAGGATTGGGCGACATAGTGATCAGAATTGGTCAAGTATTTGT	C	frameshift_variant	Vradi03g02970	-	-	-	-	-
3	4190630	INDEL	C	CTTTAGTGATGGGTTTATCGAGTAGGAGGTGACAATTATATAAAAGATTAACACTCTATCTAAAATCTTAATAAGTTAATGGATATTTACTTTATATAATAATTTACTTTATCTAATATGTGATTTAGACTCATACTTAAATTTTACAACA	stop_gained	Vradi03g02970	-	-	-	-	-
3	4191087	SNP	T	G	splice_acceptor_variant	Vradi03g02970	-	-	-	-	-
3	4191369	INDEL	C	CG	frameshift_variant	Vradi03g02970	-	-	-	-	-
3	4193631	SNP	C	T	stop_gained	Vradi03g02970	-	-	-	-	-
3	4208100	SNP	G	A	stop_gained	Vradi03g02980	WAT1-related protein	-	integral component of membrane [GO:0016021]	transmembrane transporter activity [GO:0022857]	integral component of membrane [GO:0016021]; transmembrane transporter activity [GO:0022857]
3	4208133	INDEL	A	AATCTTAAAACAATGGATTAATGGGTCTTTC	stop_gained	Vradi03g02980	WAT1-related protein	-	integral component of membrane [GO:0016021]	transmembrane transporter activity [GO:0022857]	integral component of membrane [GO:0016021]; transmembrane transporter activity [GO:0022857]
3	4210105	INDEL	TG	T	frameshift_variant	Vradi03g02980	WAT1-related protein	-	integral component of membrane [GO:0016021]	transmembrane transporter activity [GO:0022857]	integral component of membrane [GO:0016021]; transmembrane transporter activity [GO:0022857]
3	4236907	SNP	A	C	stop_lost	Vradi03g03010	-	-	-	-	-
3	4266080	INDEL	CCT	C	frameshift_variant	Vradi03g03030	protein SLOW GREEN 1, chloroplastic	-	-	-	-
3	4266241	INDEL	C	CTA	frameshift_variant	Vradi03g03030	protein SLOW GREEN 1, chloroplastic	-	-	-	-
3	4266244	INDEL	CGT	C	frameshift_variant	Vradi03g03030	protein SLOW GREEN 1, chloroplastic	-	-	-	-
3	4267039	INDEL	G	GT	frameshift_variant	Vradi03g03030	protein SLOW GREEN 1, chloroplastic	-	-	-	-
3	4343085	INDEL	C	CTG	splice_acceptor_variant	Vradi03g03090	Phosphatidate phosphatase (EC 3.1.3.4)	-	-	phosphatidate phosphatase activity [GO:0008195]	phosphatidate phosphatase activity [GO:0008195]
3	4414207	INDEL	ATTAT	A	splice_acceptor_variant	Vradi03g03150	uncharacterized protein LOC106756908 isoform X3	-	-	-	-
3	4414210	INDEL	C	CTTTCACTT	frameshift_variant	Vradi03g03150	uncharacterized protein LOC106756908 isoform X3	-	-	-	-
3	4492234	INDEL	A	ATAT	start_lost	Vradi03g03220	pentatricopeptide repeat-containing protein At5g02830, chloroplastic isoform X2	-	-	-	-
3	4731107	INDEL	G	GTCCCTTCC	frameshift_variant	Vradi03g03470	uncharacterized protein LOC106757388 isoform X2	-	integral component of membrane [GO:0016021]	-	integral component of membrane [GO:0016021]
3	4816798	INDEL	GCT	G	frameshift_variant	Vradi03g03530	-	-	-	-	-
3	4816914	INDEL	GT	G	frameshift_variant	Vradi03g03530	-	-	-	-	-
3	4863652	INDEL	CT	C	frameshift_variant	Vradi03g03540	protein let-418 isoform X1	-	-	ATP binding [GO:0005524]; metal ion binding [GO:0046872]; nucleosome-dependent ATPase activity [GO:0070615]	ATP binding [GO:0005524]; metal ion binding [GO:0046872]; nucleosome-dependent ATPase activity [GO:0070615]
3	4921322	SNP	C	G	stop_lost	Vradi03g03580	uncharacterized protein LOC106757351	RNA metabolic process [GO:0016070]	-	RNA binding [GO:0003723]; sequence-specific DNA binding [GO:0043565]; single-stranded DNA binding [GO:0003697]	RNA binding [GO:0003723]; sequence-specific DNA binding [GO:0043565]; single-stranded DNA binding [GO:0003697]; RNA metabolic process [GO:0016070]
3	4921940	SNP	T	A	splice_acceptor_variant	Vradi03g03580	uncharacterized protein LOC106757351	RNA metabolic process [GO:0016070]	-	RNA binding [GO:0003723]; sequence-specific DNA binding [GO:0043565]; single-stranded DNA binding [GO:0003697]	RNA binding [GO:0003723]; sequence-specific DNA binding [GO:0043565]; single-stranded DNA binding [GO:0003697]; RNA metabolic process [GO:0016070]
3	4922438	INDEL	TG	T	frameshift_variant	Vradi03g03580	uncharacterized protein LOC106757351	RNA metabolic process [GO:0016070]	-	RNA binding [GO:0003723]; sequence-specific DNA binding [GO:0043565]; single-stranded DNA binding [GO:0003697]	RNA binding [GO:0003723]; sequence-specific DNA binding [GO:0043565]; single-stranded DNA binding [GO:0003697]; RNA metabolic process [GO:0016070]
3	5005951	SNP	G	A	splice_acceptor_variant	Vradi03g03660	Histidine--tRNA ligase (EC 6.1.1.21)	histidyl-tRNA aminoacylation [GO:0006427]	cytoplasm [GO:0005737]	ATP binding [GO:0005524]; histidine-tRNA ligase activity [GO:0004821]	cytoplasm [GO:0005737]; ATP binding [GO:0005524]; histidine-tRNA ligase activity [GO:0004821]; histidyl-tRNA aminoacylation [GO:0006427]
3	5006104	SNP	G	T	splice_donor_variant	Vradi03g03660	Histidine--tRNA ligase (EC 6.1.1.21)	histidyl-tRNA aminoacylation [GO:0006427]	cytoplasm [GO:0005737]	ATP binding [GO:0005524]; histidine-tRNA ligase activity [GO:0004821]	cytoplasm [GO:0005737]; ATP binding [GO:0005524]; histidine-tRNA ligase activity [GO:0004821]; histidyl-tRNA aminoacylation [GO:0006427]
3	5195450	INDEL	TCA	T	frameshift_variant	Vradi03g03800	triosephosphate isomerase, chloroplastic	glycolytic process [GO:0006096]	-	triose-phosphate isomerase activity [GO:0004807]	triose-phosphate isomerase activity [GO:0004807]; glycolytic process [GO:0006096]
3	5195819	INDEL	GTGATTGCATGCATAGGAGAATTGTTAGAAGAAAGGGAAGCAGGGAGAACTTTTGATGTTTGCTTTCAGCAATTGAAGGCTTATGCTGGTATAATCCATTTAAAATCGTTTTATTTTGGGGGAAAAACAAAAGGGGGGAGGGGTTTC	G	splice_donor_variant	Vradi03g03800	triosephosphate isomerase, chloroplastic	glycolytic process [GO:0006096]	-	triose-phosphate isomerase activity [GO:0004807]	triose-phosphate isomerase activity [GO:0004807]; glycolytic process [GO:0006096]
3	5290885	INDEL	C	CGT	frameshift_variant	Vradi03g03870	Expansin	plant-type cell wall organization [GO:0009664]	cell wall [GO:0005618]; extracellular region [GO:0005576]; membrane [GO:0016020]	-	cell wall [GO:0005618]; extracellular region [GO:0005576]; membrane [GO:0016020]; plant-type cell wall organization [GO:0009664]
3	5595107	SNP	A	T	stop_gained	Vradi03g04130	putative homeobox-leucine zipper protein ATHB-51	-	nucleus [GO:0005634]	DNA-binding transcription factor activity, RNA polymerase II-specific [GO:0000981]; sequence-specific DNA binding [GO:0043565]	nucleus [GO:0005634]; DNA-binding transcription factor activity, RNA polymerase II-specific [GO:0000981]; sequence-specific DNA binding [GO:0043565]
3	5715772	SNP	A	C	start_lost	Vradi03g04250	-	-	-	-	-
3	5716273	INDEL	TTAATCTGTTAGGAGCACAATATAA	T	splice_acceptor_variant&splice_donor_variant	Vradi03g04250	-	-	-	-	-
3	5725020	INDEL	C	CCACCGCCCATGCTACCCAACCAGCTCCCTCTCGTCAT	frameshift_variant	Vradi03g04240	uncharacterized protein LOC111241409	-	-	-	-
3	5799545	INDEL	GA	G	frameshift_variant	Vradi03g04320	trihelix transcription factor PTL	-	-	-	-
3	5799547	INDEL	TGATGTTGA	T	frameshift_variant	Vradi03g04320	trihelix transcription factor PTL	-	-	-	-
3	5959744	INDEL	A	AGG	frameshift_variant	Vradi03g04420	IQ domain-containing protein IQM3	-	-	-	-
3	6009452	INDEL	TC	T	frameshift_variant	Vradi03g04470	LOW QUALITY PROTEIN: zinc finger A20 and AN1 domain-containing stress-associated protein 4	-	-	DNA binding [GO:0003677]; zinc ion binding [GO:0008270]	DNA binding [GO:0003677]; zinc ion binding [GO:0008270]
3	6010274	INDEL	G	GAA	frameshift_variant	Vradi03g04480	Purple acid phosphatase (EC 3.1.3.2)	-	-	acid phosphatase activity [GO:0003993]; metal ion binding [GO:0046872]	acid phosphatase activity [GO:0003993]; metal ion binding [GO:0046872]
3	6053084	INDEL	TTTTTAAAAAAAAAGCAATTTTGCATTATCCCAGGAA	T	splice_acceptor_variant	Vradi03g04520	protein ABSCISIC ACID-INSENSITIVE 5	positive regulation of transcription, DNA-templated [GO:0045893]; response to abscisic acid [GO:0009737]	nucleus [GO:0005634]	DNA-binding transcription factor activity [GO:0003700]	nucleus [GO:0005634]; DNA-binding transcription factor activity [GO:0003700]; positive regulation of transcription, DNA-templated [GO:0045893]; response to abscisic acid [GO:0009737]
3	6097858	INDEL	ACCCAG	A	frameshift_variant	Vradi03g04600	cytochrome b-c1 complex subunit 9	mitochondrial electron transport, ubiquinol to cytochrome c [GO:0006122]	integral component of membrane [GO:0016021]; mitochondrial respiratory chain complex III [GO:0005750]	-	integral component of membrane [GO:0016021]; mitochondrial respiratory chain complex III [GO:0005750]; mitochondrial electron transport, ubiquinol to cytochrome c [GO:0006122]
3	6101938	SNP	C	A	stop_gained	Vradi03g04600	cytochrome b-c1 complex subunit 9	mitochondrial electron transport, ubiquinol to cytochrome c [GO:0006122]	integral component of membrane [GO:0016021]; mitochondrial respiratory chain complex III [GO:0005750]	-	integral component of membrane [GO:0016021]; mitochondrial respiratory chain complex III [GO:0005750]; mitochondrial electron transport, ubiquinol to cytochrome c [GO:0006122]
3	6193916	INDEL	CAGTCG	C	frameshift_variant	Vradi03g04730	-	-	-	-	-
3	6293347	INDEL	CTCTCAAATGCTATTTTGTTTAGTTTGGTTCATCACTAATCCTTCACTGAGGTACGCAGTA	C	frameshift_variant&stop_lost	Vradi03g04820	Peptidyl-prolyl cis-trans isomerase (PPIase) (EC 5.2.1.8)	protein folding [GO:0006457]	-	peptidyl-prolyl cis-trans isomerase activity [GO:0003755]	peptidyl-prolyl cis-trans isomerase activity [GO:0003755]; protein folding [GO:0006457]
3	6604512	INDEL	A	AGT	frameshift_variant	Vradi03g05090	aluminum-activated malate transporter 8-like isoform X1	malate transport [GO:0015743]	integral component of membrane [GO:0016021]	-	integral component of membrane [GO:0016021]; malate transport [GO:0015743]
3	6604513	INDEL	ACT	A	frameshift_variant	Vradi03g05090	aluminum-activated malate transporter 8-like isoform X1	malate transport [GO:0015743]	integral component of membrane [GO:0016021]	-	integral component of membrane [GO:0016021]; malate transport [GO:0015743]
3	6604549	INDEL	TG	T	frameshift_variant	Vradi03g05090	aluminum-activated malate transporter 8-like isoform X1	malate transport [GO:0015743]	integral component of membrane [GO:0016021]	-	integral component of membrane [GO:0016021]; malate transport [GO:0015743]
3	6604658	INDEL	AC	A	frameshift_variant	Vradi03g05090	aluminum-activated malate transporter 8-like isoform X1	malate transport [GO:0015743]	integral component of membrane [GO:0016021]	-	integral component of membrane [GO:0016021]; malate transport [GO:0015743]
3	6604663	INDEL	A	AACGT	frameshift_variant	Vradi03g05090	aluminum-activated malate transporter 8-like isoform X1	malate transport [GO:0015743]	integral component of membrane [GO:0016021]	-	integral component of membrane [GO:0016021]; malate transport [GO:0015743]
3	6604671	INDEL	AT	A	frameshift_variant	Vradi03g05090	aluminum-activated malate transporter 8-like isoform X1	malate transport [GO:0015743]	integral component of membrane [GO:0016021]	-	integral component of membrane [GO:0016021]; malate transport [GO:0015743]
3	6604677	INDEL	ATC	A	frameshift_variant	Vradi03g05090	aluminum-activated malate transporter 8-like isoform X1	malate transport [GO:0015743]	integral component of membrane [GO:0016021]	-	integral component of membrane [GO:0016021]; malate transport [GO:0015743]
3	6604831	INDEL	A	ACG	splice_donor_variant	Vradi03g05090	aluminum-activated malate transporter 8-like isoform X1	malate transport [GO:0015743]	integral component of membrane [GO:0016021]	-	integral component of membrane [GO:0016021]; malate transport [GO:0015743]
3	6605152	INDEL	C	CAA	frameshift_variant	Vradi03g05090	aluminum-activated malate transporter 8-like isoform X1	malate transport [GO:0015743]	integral component of membrane [GO:0016021]	-	integral component of membrane [GO:0016021]; malate transport [GO:0015743]
3	6605154	INDEL	A	AC	frameshift_variant	Vradi03g05090	aluminum-activated malate transporter 8-like isoform X1	malate transport [GO:0015743]	integral component of membrane [GO:0016021]	-	integral component of membrane [GO:0016021]; malate transport [GO:0015743]
3	6605161	INDEL	AGC	A	frameshift_variant	Vradi03g05090	aluminum-activated malate transporter 8-like isoform X1	malate transport [GO:0015743]	integral component of membrane [GO:0016021]	-	integral component of membrane [GO:0016021]; malate transport [GO:0015743]
3	6605165	INDEL	TCTCC	T	frameshift_variant	Vradi03g05090	aluminum-activated malate transporter 8-like isoform X1	malate transport [GO:0015743]	integral component of membrane [GO:0016021]	-	integral component of membrane [GO:0016021]; malate transport [GO:0015743]
3	6605223	INDEL	CG	C	frameshift_variant	Vradi03g05090	aluminum-activated malate transporter 8-like isoform X1	malate transport [GO:0015743]	integral component of membrane [GO:0016021]	-	integral component of membrane [GO:0016021]; malate transport [GO:0015743]
3	6605228	INDEL	G	GA	frameshift_variant	Vradi03g05090	aluminum-activated malate transporter 8-like isoform X1	malate transport [GO:0015743]	integral component of membrane [GO:0016021]	-	integral component of membrane [GO:0016021]; malate transport [GO:0015743]
3	6605277	SNP	T	A	stop_gained	Vradi03g05090	aluminum-activated malate transporter 8-like isoform X1	malate transport [GO:0015743]	integral component of membrane [GO:0016021]	-	integral component of membrane [GO:0016021]; malate transport [GO:0015743]
3	6850563	INDEL	TACGTTC	T	frameshift_variant&stop_lost	Vradi03g05310	cell division cycle 20.2, cofactor of APC complex	cell division [GO:0051301]; positive regulation of ubiquitin protein ligase activity [GO:1904668]; protein ubiquitination [GO:0016567]	-	anaphase-promoting complex binding [GO:0010997]; ubiquitin-protein transferase activator activity [GO:0097027]	anaphase-promoting complex binding [GO:0010997]; ubiquitin-protein transferase activator activity [GO:0097027]; cell division [GO:0051301]; positive regulation of ubiquitin protein ligase activity [GO:1904668]; protein ubiquitination [GO:0016567]
3	6850819	INDEL	GC	G	frameshift_variant	Vradi03g05310	cell division cycle 20.2, cofactor of APC complex	cell division [GO:0051301]; positive regulation of ubiquitin protein ligase activity [GO:1904668]; protein ubiquitination [GO:0016567]	-	anaphase-promoting complex binding [GO:0010997]; ubiquitin-protein transferase activator activity [GO:0097027]	anaphase-promoting complex binding [GO:0010997]; ubiquitin-protein transferase activator activity [GO:0097027]; cell division [GO:0051301]; positive regulation of ubiquitin protein ligase activity [GO:1904668]; protein ubiquitination [GO:0016567]
3	6850943	INDEL	TG	T	frameshift_variant	Vradi03g05310	cell division cycle 20.2, cofactor of APC complex	cell division [GO:0051301]; positive regulation of ubiquitin protein ligase activity [GO:1904668]; protein ubiquitination [GO:0016567]	-	anaphase-promoting complex binding [GO:0010997]; ubiquitin-protein transferase activator activity [GO:0097027]	anaphase-promoting complex binding [GO:0010997]; ubiquitin-protein transferase activator activity [GO:0097027]; cell division [GO:0051301]; positive regulation of ubiquitin protein ligase activity [GO:1904668]; protein ubiquitination [GO:0016567]
3	6906794	SNP	C	T	splice_acceptor_variant	Vradi03g05350	D-lactate dehydrogenase [cytochrome], mitochondrial isoform X4	-	-	FAD binding [GO:0071949]; oxidoreductase activity [GO:0016491]	FAD binding [GO:0071949]; oxidoreductase activity [GO:0016491]
3	6931578	SNP	C	T	stop_gained	Vradi03g05370	uncharacterized protein LOC106757251	-	-	-	-
3	6931750	INDEL	GTAAGTATCAGC	G	frameshift_variant	Vradi03g05370	uncharacterized protein LOC106757251	-	-	-	-
3	7156771	INDEL	T	TC	frameshift_variant	Vradi03g05620	-	-	-	-	-
3	7157248	SNP	G	T	stop_gained	Vradi03g05620	-	-	-	-	-
3	7161426	INDEL	AGGCTTATCTTCGCCAC	A	frameshift_variant	Vradi03g05620	-	-	-	-	-
3	7263792	SNP	G	T	stop_gained	Vradi03g05760	spermatogenesis-associated protein 20 isoform X2	carbohydrate metabolic process [GO:0005975]	-	-	carbohydrate metabolic process [GO:0005975]
3	7263917	SNP	G	A	stop_gained	Vradi03g05760	spermatogenesis-associated protein 20 isoform X2	carbohydrate metabolic process [GO:0005975]	-	-	carbohydrate metabolic process [GO:0005975]
3	7264206	SNP	T	A	stop_gained	Vradi03g05760	spermatogenesis-associated protein 20 isoform X2	carbohydrate metabolic process [GO:0005975]	-	-	carbohydrate metabolic process [GO:0005975]
3	7264233	INDEL	G	GT	frameshift_variant&stop_gained	Vradi03g05760	spermatogenesis-associated protein 20 isoform X2	carbohydrate metabolic process [GO:0005975]	-	-	carbohydrate metabolic process [GO:0005975]
3	7378578	INDEL	GT	GTT	frameshift_variant	Vradi03g05900	ankyrin repeat-containing protein At5g02620-like	-	integral component of membrane [GO:0016021]	-	integral component of membrane [GO:0016021]
3	7378644	SNP	G	T	splice_donor_variant	Vradi03g05900	ankyrin repeat-containing protein At5g02620-like	-	integral component of membrane [GO:0016021]	-	integral component of membrane [GO:0016021]
3	7379548	SNP	T	A	stop_gained	Vradi03g05900	ankyrin repeat-containing protein At5g02620-like	-	integral component of membrane [GO:0016021]	-	integral component of membrane [GO:0016021]
3	7425344	INDEL	CA	C	frameshift_variant	Vradi03g05990	U6 snRNA-associated Sm-like protein LSm4	mRNA splicing, via spliceosome [GO:0000398]; nuclear-transcribed mRNA catabolic process [GO:0000956]	spliceosomal complex [GO:0005681]	RNA binding [GO:0003723]	spliceosomal complex [GO:0005681]; RNA binding [GO:0003723]; mRNA splicing, via spliceosome [GO:0000398]; nuclear-transcribed mRNA catabolic process [GO:0000956]
3	7467097	SNP	G	A	stop_gained	Vradi03g06020	RING-type E3 ubiquitin transferase (EC 2.3.2.27)	protein ubiquitination [GO:0016567]	-	metal ion binding [GO:0046872]	metal ion binding [GO:0046872]; protein ubiquitination [GO:0016567]
3	7467103	INDEL	TGAATAATTGCCCTTGCTTC	T	frameshift_variant	Vradi03g06020	RING-type E3 ubiquitin transferase (EC 2.3.2.27)	protein ubiquitination [GO:0016567]	-	metal ion binding [GO:0046872]	metal ion binding [GO:0046872]; protein ubiquitination [GO:0016567]
3	7546563	SNP	T	C	stop_lost	Vradi03g06100	uncharacterized protein LOC106757405	-	-	-	-
3	7668315	SNP	A	C	stop_lost	Vradi03g06210	-	-	-	-	-
3	7903882	SNP	C	T	stop_gained	Vradi03g06460	DNA mismatch repair protein	mismatch repair [GO:0006298]	-	ATP binding [GO:0005524]; mismatched DNA binding [GO:0030983]	ATP binding [GO:0005524]; mismatched DNA binding [GO:0030983]; mismatch repair [GO:0006298]
3	7915953	INDEL	A	AT	frameshift_variant	Vradi03g06480	Vacuolar protein sorting-associated protein 51 homolog	endocytic recycling [GO:0032456]; Golgi organization [GO:0007030]; lipid transport [GO:0006869]; protein transport [GO:0015031]; retrograde transport, endosome to Golgi [GO:0042147]	cytosol [GO:0005829]; GARP complex [GO:0000938]	-	cytosol [GO:0005829]; GARP complex [GO:0000938]; endocytic recycling [GO:0032456]; Golgi organization [GO:0007030]; lipid transport [GO:0006869]; protein transport [GO:0015031]; retrograde transport, endosome to Golgi [GO:0042147]
3	7915991	INDEL	CAAATCAAAACT	C	frameshift_variant	Vradi03g06480	Vacuolar protein sorting-associated protein 51 homolog	endocytic recycling [GO:0032456]; Golgi organization [GO:0007030]; lipid transport [GO:0006869]; protein transport [GO:0015031]; retrograde transport, endosome to Golgi [GO:0042147]	cytosol [GO:0005829]; GARP complex [GO:0000938]	-	cytosol [GO:0005829]; GARP complex [GO:0000938]; endocytic recycling [GO:0032456]; Golgi organization [GO:0007030]; lipid transport [GO:0006869]; protein transport [GO:0015031]; retrograde transport, endosome to Golgi [GO:0042147]
3	7916017	INDEL	AT	A	frameshift_variant	Vradi03g06480	Vacuolar protein sorting-associated protein 51 homolog	endocytic recycling [GO:0032456]; Golgi organization [GO:0007030]; lipid transport [GO:0006869]; protein transport [GO:0015031]; retrograde transport, endosome to Golgi [GO:0042147]	cytosol [GO:0005829]; GARP complex [GO:0000938]	-	cytosol [GO:0005829]; GARP complex [GO:0000938]; endocytic recycling [GO:0032456]; Golgi organization [GO:0007030]; lipid transport [GO:0006869]; protein transport [GO:0015031]; retrograde transport, endosome to Golgi [GO:0042147]
3	7916455	INDEL	G	GA	frameshift_variant	Vradi03g06480	Vacuolar protein sorting-associated protein 51 homolog	endocytic recycling [GO:0032456]; Golgi organization [GO:0007030]; lipid transport [GO:0006869]; protein transport [GO:0015031]; retrograde transport, endosome to Golgi [GO:0042147]	cytosol [GO:0005829]; GARP complex [GO:0000938]	-	cytosol [GO:0005829]; GARP complex [GO:0000938]; endocytic recycling [GO:0032456]; Golgi organization [GO:0007030]; lipid transport [GO:0006869]; protein transport [GO:0015031]; retrograde transport, endosome to Golgi [GO:0042147]
3	7941274	INDEL	A	AAG	splice_acceptor_variant	Vradi03g06510	probable glutamyl endopeptidase, chloroplastic isoform X2	-	-	serine-type peptidase activity [GO:0008236]	serine-type peptidase activity [GO:0008236]
3	7946362	SNP	T	A	stop_gained	Vradi03g06520	protein trichome birefringence-like 6	-	integral component of membrane [GO:0016021]	-	integral component of membrane [GO:0016021]
3	7946463	INDEL	G	GA	frameshift_variant	Vradi03g06520	protein trichome birefringence-like 6	-	integral component of membrane [GO:0016021]	-	integral component of membrane [GO:0016021]
3	8044338	INDEL	G	GTA	frameshift_variant	Vradi03g06620	WRKY transcription factor	-	nucleus [GO:0005634]	DNA-binding transcription factor activity [GO:0003700]; sequence-specific DNA binding [GO:0043565]	nucleus [GO:0005634]; DNA-binding transcription factor activity [GO:0003700]; sequence-specific DNA binding [GO:0043565]
3	8113129	INDEL	TTCTCTGGCTTTAACTTGCGTC	T	stop_lost	Vradi03g06710	transcription factor JAMYB-like	-	nucleus [GO:0005634]	-	nucleus [GO:0005634]
3	8187227	SNP	A	T	splice_donor_variant	Vradi03g06770	polygalacturonase At1g48100 isoform X1	carbohydrate metabolic process [GO:0005975]	cell wall [GO:0005618]	polygalacturonase activity [GO:0004650]	cell wall [GO:0005618]; polygalacturonase activity [GO:0004650]; carbohydrate metabolic process [GO:0005975]
3	8187228	SNP	C	G	splice_donor_variant	Vradi03g06770	polygalacturonase At1g48100 isoform X1	carbohydrate metabolic process [GO:0005975]	cell wall [GO:0005618]	polygalacturonase activity [GO:0004650]	cell wall [GO:0005618]; polygalacturonase activity [GO:0004650]; carbohydrate metabolic process [GO:0005975]
3	8198914	SNP	T	C	splice_donor_variant	Vradi03g06780	short-chain dehydrogenase reductase 3b-like	-	-	oxidoreductase activity [GO:0016491]	oxidoreductase activity [GO:0016491]
3	8465843	INDEL	A	ACT	frameshift_variant	Vradi03g06990	uncharacterized protein LOC106757748	-	-	-	-
3	8645165	SNP	C	T	stop_gained	Vradi03g07190	protein NRT1/ PTR FAMILY 4.6	-	integral component of membrane [GO:0016021]	transmembrane transporter activity [GO:0022857]	integral component of membrane [GO:0016021]; transmembrane transporter activity [GO:0022857]
3	8645221	SNP	G	A	stop_gained	Vradi03g07190	protein NRT1/ PTR FAMILY 4.6	-	integral component of membrane [GO:0016021]	transmembrane transporter activity [GO:0022857]	integral component of membrane [GO:0016021]; transmembrane transporter activity [GO:0022857]
3	8645646	SNP	G	C	splice_donor_variant	Vradi03g07190	protein NRT1/ PTR FAMILY 4.6	-	integral component of membrane [GO:0016021]	transmembrane transporter activity [GO:0022857]	integral component of membrane [GO:0016021]; transmembrane transporter activity [GO:0022857]
3	8703724	INDEL	TG	T	frameshift_variant	Vradi03g07250	G patch domain-containing protein 8	-	-	metal ion binding [GO:0046872]; nucleic acid binding [GO:0003676]	metal ion binding [GO:0046872]; nucleic acid binding [GO:0003676]
3	8816619	SNP	G	A	start_lost	Vradi03g07350	protein NIM1-INTERACTING 3-like	regulation of systemic acquired resistance [GO:0010112]	nucleus [GO:0005634]	-	nucleus [GO:0005634]; regulation of systemic acquired resistance [GO:0010112]
3	8967801	INDEL	GT	G	frameshift_variant	Vradi03g07500	peptide chain release factor PrfB2, chloroplastic	-	cytoplasm [GO:0005737]	translation release factor activity, codon specific [GO:0016149]	cytoplasm [GO:0005737]; translation release factor activity, codon specific [GO:0016149]
3	8990919	INDEL	CTT	C	frameshift_variant	Vradi03g07540	-	-	-	-	-
3	9020557	SNP	G	C	splice_donor_variant	Vradi03g07570	protein SAR DEFICIENT 1 isoform X2	-	-	calmodulin binding [GO:0005516]	calmodulin binding [GO:0005516]
3	9067091	INDEL	TTG	TTGTGTG	splice_donor_variant	Vradi03g07620	kinesin-like protein KIN-14I	microtubule-based movement [GO:0007018]	-	ATP binding [GO:0005524]; ATP-dependent microtubule motor activity [GO:1990939]; microtubule binding [GO:0008017]	ATP binding [GO:0005524]; ATP-dependent microtubule motor activity [GO:1990939]; microtubule binding [GO:0008017]; microtubule-based movement [GO:0007018]
3	9296320	SNP	C	T	stop_gained	Vradi03g07840	uncharacterized protein LOC106757197	-	-	-	-
3	9296350	SNP	C	T	stop_gained	Vradi03g07840	uncharacterized protein LOC106757197	-	-	-	-
3	9409682	SNP	G	A	stop_gained	Vradi03g07910	(1->3)-beta-glucan endohydrolase (EC 3.2.1.39) (Beta-1,3-endoglucanase)	carbohydrate metabolic process [GO:0005975]	-	glucan endo-1,3-beta-D-glucosidase activity [GO:0042973]	glucan endo-1,3-beta-D-glucosidase activity [GO:0042973]; carbohydrate metabolic process [GO:0005975]
3	9664904	INDEL	TTA	T	frameshift_variant	Vradi03g08160	Receptor-like serine/threonine-protein kinase (EC 2.7.11.1)	-	integral component of membrane [GO:0016021]	ATP binding [GO:0005524]; carbohydrate binding [GO:0030246]; protein serine kinase activity [GO:0106310]; protein threonine kinase activity [GO:0106311]	integral component of membrane [GO:0016021]; ATP binding [GO:0005524]; carbohydrate binding [GO:0030246]; protein serine kinase activity [GO:0106310]; protein threonine kinase activity [GO:0106311]
3	9664911	INDEL	GGA	G	frameshift_variant	Vradi03g08160	Receptor-like serine/threonine-protein kinase (EC 2.7.11.1)	-	integral component of membrane [GO:0016021]	ATP binding [GO:0005524]; carbohydrate binding [GO:0030246]; protein serine kinase activity [GO:0106310]; protein threonine kinase activity [GO:0106311]	integral component of membrane [GO:0016021]; ATP binding [GO:0005524]; carbohydrate binding [GO:0030246]; protein serine kinase activity [GO:0106310]; protein threonine kinase activity [GO:0106311]
3	9664915	INDEL	TTTTCGCTG	T	frameshift_variant	Vradi03g08160	Receptor-like serine/threonine-protein kinase (EC 2.7.11.1)	-	integral component of membrane [GO:0016021]	ATP binding [GO:0005524]; carbohydrate binding [GO:0030246]; protein serine kinase activity [GO:0106310]; protein threonine kinase activity [GO:0106311]	integral component of membrane [GO:0016021]; ATP binding [GO:0005524]; carbohydrate binding [GO:0030246]; protein serine kinase activity [GO:0106310]; protein threonine kinase activity [GO:0106311]
3	9664938	SNP	T	A	stop_gained	Vradi03g08160	Receptor-like serine/threonine-protein kinase (EC 2.7.11.1)	-	integral component of membrane [GO:0016021]	ATP binding [GO:0005524]; carbohydrate binding [GO:0030246]; protein serine kinase activity [GO:0106310]; protein threonine kinase activity [GO:0106311]	integral component of membrane [GO:0016021]; ATP binding [GO:0005524]; carbohydrate binding [GO:0030246]; protein serine kinase activity [GO:0106310]; protein threonine kinase activity [GO:0106311]
3	9665022	SNP	G	A	stop_gained	Vradi03g08160	Receptor-like serine/threonine-protein kinase (EC 2.7.11.1)	-	integral component of membrane [GO:0016021]	ATP binding [GO:0005524]; carbohydrate binding [GO:0030246]; protein serine kinase activity [GO:0106310]; protein threonine kinase activity [GO:0106311]	integral component of membrane [GO:0016021]; ATP binding [GO:0005524]; carbohydrate binding [GO:0030246]; protein serine kinase activity [GO:0106310]; protein threonine kinase activity [GO:0106311]
3	9755727	INDEL	A	AT	frameshift_variant	Vradi03g08190	aspartic proteinase PCS1	-	-	aspartic-type endopeptidase activity [GO:0004190]	aspartic-type endopeptidase activity [GO:0004190]
3	9755778	INDEL	TCG	T	frameshift_variant	Vradi03g08190	aspartic proteinase PCS1	-	-	aspartic-type endopeptidase activity [GO:0004190]	aspartic-type endopeptidase activity [GO:0004190]
3	9768184	SNP	A	G	splice_donor_variant	Vradi03g08200	RING-type E3 ubiquitin transferase (EC 2.3.2.27)	-	-	metal ion binding [GO:0046872]; ubiquitin protein ligase activity [GO:0061630]	metal ion binding [GO:0046872]; ubiquitin protein ligase activity [GO:0061630]
3	9791687	INDEL	AATTTGCAGCCATTAATTAGGGAGCTTCAACGTGTGATTTCATTCC	A	start_lost	Vradi03g08220	-	-	-	-	-
3	9896510	INDEL	GAA	G	frameshift_variant&start_lost	Vradi03g08340	tropinone reductase homolog At5g06060	-	-	oxidoreductase activity [GO:0016491]	oxidoreductase activity [GO:0016491]
3	9901379	INDEL	CTA	C	splice_acceptor_variant	Vradi03g08340	tropinone reductase homolog At5g06060	-	-	oxidoreductase activity [GO:0016491]	oxidoreductase activity [GO:0016491]
3	10227497	INDEL	C	CATTTT	frameshift_variant	Vradi03g08630	uncharacterized protein At2g39920 isoform X3	-	integral component of membrane [GO:0016021]	-	integral component of membrane [GO:0016021]
3	10227523	INDEL	TATGA	T	frameshift_variant	Vradi03g08630	uncharacterized protein At2g39920 isoform X3	-	integral component of membrane [GO:0016021]	-	integral component of membrane [GO:0016021]
3	10227535	INDEL	T	TG	frameshift_variant	Vradi03g08630	uncharacterized protein At2g39920 isoform X3	-	integral component of membrane [GO:0016021]	-	integral component of membrane [GO:0016021]
3	10227536	SNP	A	T	stop_gained	Vradi03g08630	uncharacterized protein At2g39920 isoform X3	-	integral component of membrane [GO:0016021]	-	integral component of membrane [GO:0016021]
3	10585321	INDEL	AGCTCTTCTATCTTCTTGATCTTCCCTTGTTCT	A	frameshift_variant	Vradi03g08910	uncharacterized protein LOC106779372 isoform X1	-	-	-	-
3	10585458	SNP	C	T	splice_acceptor_variant	Vradi03g08910	uncharacterized protein LOC106779372 isoform X1	-	-	-	-
3	10592098	INDEL	T	TAA	frameshift_variant&stop_gained	Vradi03g08920	Fucosyltransferase (EC 2.4.1.-)	cell wall biogenesis [GO:0042546]; cell wall organization [GO:0071555]	Golgi cisterna membrane [GO:0032580]; integral component of membrane [GO:0016021]	galactoside 2-alpha-L-fucosyltransferase activity [GO:0008107]	Golgi cisterna membrane [GO:0032580]; integral component of membrane [GO:0016021]; galactoside 2-alpha-L-fucosyltransferase activity [GO:0008107]; cell wall biogenesis [GO:0042546]; cell wall organization [GO:0071555]
3	10592101	INDEL	A	ATT	frameshift_variant	Vradi03g08920	Fucosyltransferase (EC 2.4.1.-)	cell wall biogenesis [GO:0042546]; cell wall organization [GO:0071555]	Golgi cisterna membrane [GO:0032580]; integral component of membrane [GO:0016021]	galactoside 2-alpha-L-fucosyltransferase activity [GO:0008107]	Golgi cisterna membrane [GO:0032580]; integral component of membrane [GO:0016021]; galactoside 2-alpha-L-fucosyltransferase activity [GO:0008107]; cell wall biogenesis [GO:0042546]; cell wall organization [GO:0071555]
3	10593007	SNP	C	T	stop_gained	Vradi03g08920	Fucosyltransferase (EC 2.4.1.-)	cell wall biogenesis [GO:0042546]; cell wall organization [GO:0071555]	Golgi cisterna membrane [GO:0032580]; integral component of membrane [GO:0016021]	galactoside 2-alpha-L-fucosyltransferase activity [GO:0008107]	Golgi cisterna membrane [GO:0032580]; integral component of membrane [GO:0016021]; galactoside 2-alpha-L-fucosyltransferase activity [GO:0008107]; cell wall biogenesis [GO:0042546]; cell wall organization [GO:0071555]
3	10931976	INDEL	T	TCGTATTATTC	splice_acceptor_variant	Vradi03g09090	uncharacterized protein LOC106777255	-	-	-	-
3	11180168	SNP	A	G	start_lost	Vradi03g09210	uncharacterized protein LOC106757551 isoform X3	-	-	-	-
3	11221064	INDEL	AT	A	frameshift_variant	Vradi03g09270	-	-	-	-	-
3	11472885	INDEL	G	GTA	frameshift_variant	Vradi03g09390	SWI/SNF-related matrix-associated actin-dependent regulator of chromatin subfamily A-like protein 1	-	-	ATP binding [GO:0005524]; nucleosome-dependent ATPase activity [GO:0070615]	ATP binding [GO:0005524]; nucleosome-dependent ATPase activity [GO:0070615]
3	11518190	SNP	A	C	splice_donor_variant	Vradi03g09410	SNAP25 homologous protein SNAP33	protein transport [GO:0015031]	-	-	protein transport [GO:0015031]
3	11518308	SNP	T	A	stop_gained	Vradi03g09410	SNAP25 homologous protein SNAP33	protein transport [GO:0015031]	-	-	protein transport [GO:0015031]
3	11518428	INDEL	GTTATCGCACCCGTCTTTTTGGGTTTCCATGTTTTGGAAAACATGCCACCAAGACTTCCCAAAAGT	G	frameshift_variant	Vradi03g09410	SNAP25 homologous protein SNAP33	protein transport [GO:0015031]	-	-	protein transport [GO:0015031]
3	11518820	INDEL	AC	A	frameshift_variant	Vradi03g09410	SNAP25 homologous protein SNAP33	protein transport [GO:0015031]	-	-	protein transport [GO:0015031]
3	11561788	INDEL	A	ATG	frameshift_variant	Vradi03g09420	Cysteine dioxygenase (EC 1.13.11.20)	-	-	cysteine dioxygenase activity [GO:0017172]; metal ion binding [GO:0046872]	cysteine dioxygenase activity [GO:0017172]; metal ion binding [GO:0046872]
3	11607285	SNP	A	C	splice_donor_variant	Vradi03g09450	ATP synthase subunit gamma, mitochondrial	-	proton-transporting ATP synthase complex, catalytic core F(1) [GO:0045261]	proton-transporting ATP synthase activity, rotational mechanism [GO:0046933]	proton-transporting ATP synthase complex, catalytic core F(1) [GO:0045261]; proton-transporting ATP synthase activity, rotational mechanism [GO:0046933]
3	11677343	SNP	G	A	splice_acceptor_variant	Vradi03g09500	DExH-box ATP-dependent RNA helicase DExH14 isoform X2	-	spliceosomal complex [GO:0005681]	ATP binding [GO:0005524]; helicase activity [GO:0004386]; nucleic acid binding [GO:0003676]	spliceosomal complex [GO:0005681]; ATP binding [GO:0005524]; helicase activity [GO:0004386]; nucleic acid binding [GO:0003676]
3	12103428	INDEL	C	CTGTT	splice_acceptor_variant	Vradi03g09740	uncharacterized protein LOC106762496 isoform X2	-	-	-	-
3	12193102	SNP	C	A	stop_gained	Vradi03g09790	uncharacterized protein LOC106756765 isoform X2	-	-	-	-
3	12193116	INDEL	A	AG	frameshift_variant	Vradi03g09790	uncharacterized protein LOC106756765 isoform X2	-	-	-	-
3	12193268	SNP	A	G	splice_donor_variant	Vradi03g09790	uncharacterized protein LOC106756765 isoform X2	-	-	-	-
3	12193371	SNP	A	C	stop_gained	Vradi03g09790	uncharacterized protein LOC106756765 isoform X2	-	-	-	-
3	12195034	INDEL	TC	T	frameshift_variant	Vradi03g09790	uncharacterized protein LOC106756765 isoform X2	-	-	-	-
3	12216317	SNP	G	A	stop_gained	Vradi03g09800	uncharacterized protein LOC106756687	-	-	-	-
3	12271743	INDEL	CG	C	frameshift_variant	tRNA-Asp	-	-	-	-	-
3	12640949	INDEL	CCTCCACAGTAGGAACT	C	frameshift_variant	Vradi03g10060	deSI-like protein At4g17486	-	-	peptidase activity [GO:0008233]	peptidase activity [GO:0008233]
3	12649890	INDEL	GAC	G	frameshift_variant	Vradi03g10070	-	-	-	-	-
3	12666590	INDEL	G	GA	frameshift_variant	Vradi03g10080	-	-	-	-	-
3	12685103	INDEL	GAC	G	frameshift_variant	Vradi03g10090	acyl-protein thioesterase 1	-	-	hydrolase activity [GO:0016787]	hydrolase activity [GO:0016787]
3	12686461	SNP	A	C	splice_donor_variant	Vradi03g10090	acyl-protein thioesterase 1	-	-	hydrolase activity [GO:0016787]	hydrolase activity [GO:0016787]
3	12718675	SNP	G	A	stop_gained	Vradi03g10110	RING-H2 finger protein ATL66-like	-	integral component of membrane [GO:0016021]	-	integral component of membrane [GO:0016021]
3	12718730	INDEL	TC	T	frameshift_variant	Vradi03g10110	RING-H2 finger protein ATL66-like	-	integral component of membrane [GO:0016021]	-	integral component of membrane [GO:0016021]
3	12746158	SNP	G	A	stop_gained	Vradi03g10140	-	-	-	-	-
3	12815532	SNP	A	T	splice_acceptor_variant	Vradi03g10200	putative serine/threonine-protein kinase-like protein CCR3	-	-	ATP binding [GO:0005524]; protein kinase activity [GO:0004672]	ATP binding [GO:0005524]; protein kinase activity [GO:0004672]
3	12815634	INDEL	T	TGTACAGAG	frameshift_variant	Vradi03g10200	putative serine/threonine-protein kinase-like protein CCR3	-	-	ATP binding [GO:0005524]; protein kinase activity [GO:0004672]	ATP binding [GO:0005524]; protein kinase activity [GO:0004672]
3	12815642	INDEL	C	CTATAGATACACGCAGGGTGAGTGACTTAGTCTCTATGTAATCTATAATTAATAATTAAAGTGGATTCTCCCTTCTCATTTTGGAACA	stop_gained	Vradi03g10200	putative serine/threonine-protein kinase-like protein CCR3	-	-	ATP binding [GO:0005524]; protein kinase activity [GO:0004672]	ATP binding [GO:0005524]; protein kinase activity [GO:0004672]
3	12815653	SNP	G	A	stop_gained	Vradi03g10200	putative serine/threonine-protein kinase-like protein CCR3	-	-	ATP binding [GO:0005524]; protein kinase activity [GO:0004672]	ATP binding [GO:0005524]; protein kinase activity [GO:0004672]
3	12815662	SNP	T	G	stop_gained	Vradi03g10200	putative serine/threonine-protein kinase-like protein CCR3	-	-	ATP binding [GO:0005524]; protein kinase activity [GO:0004672]	ATP binding [GO:0005524]; protein kinase activity [GO:0004672]
3	12815858	INDEL	TCTGAAGCAGATTTTGGAACGTCCCGTGTCTCCAGTTTTGTTTCGAGAGTGGACTATGTGATCAGGAGTAGTGGAATAACAGATTTAGAAACCTTCCCTGTGCCTGGTTTTGCTTCTGAGGCTTACTCCACCACTGTTG	T	bidirectional_gene_fusion	Vradi03g10200&Vradi03g10210	-	-	-	-	-
3	12816483	SNP	C	A	splice_donor_variant	Vradi03g10210	-	-	-	-	-
3	12818146	SNP	A	T	splice_acceptor_variant	Vradi03g10200	putative serine/threonine-protein kinase-like protein CCR3	-	-	ATP binding [GO:0005524]; protein kinase activity [GO:0004672]	ATP binding [GO:0005524]; protein kinase activity [GO:0004672]
3	12818234	SNP	G	T	stop_gained	Vradi03g10200	putative serine/threonine-protein kinase-like protein CCR3	-	-	ATP binding [GO:0005524]; protein kinase activity [GO:0004672]	ATP binding [GO:0005524]; protein kinase activity [GO:0004672]
4	34905	INDEL	CCT	C	frameshift_variant	Vradi04g00010	splicing factor, proline- and glutamine-rich-like	-	-	-	-
4	317971	SNP	C	T	stop_gained	Vradi04g00090	-	-	-	-	-
4	793378	INDEL	CTTGT	C	frameshift_variant	Vradi04g00240	-	-	-	-	-
4	795579	INDEL	AG	A	frameshift_variant	Vradi04g00240	-	-	-	-	-
4	795583	INDEL	TGTTTC	T	frameshift_variant	Vradi04g00240	-	-	-	-	-
4	889999	INDEL	CATTTACGGTTGCAGGAT	C	splice_acceptor_variant	Vradi04g00320	chlorophyll synthase, chloroplastic	chlorophyll biosynthetic process [GO:0015995]	integral component of membrane [GO:0016021]	chlorophyll synthetase activity [GO:0046408]	integral component of membrane [GO:0016021]; chlorophyll synthetase activity [GO:0046408]; chlorophyll biosynthetic process [GO:0015995]
4	891222	INDEL	C	CGT	frameshift_variant	Vradi04g00330	protein SLE1	-	-	-	-
4	1714787	SNP	T	A	stop_gained	Vradi04g00480	-	-	-	-	-
4	1714991	INDEL	A	AG	frameshift_variant	Vradi04g00480	-	-	-	-	-
4	1715271	SNP	C	T	start_lost	Vradi04g00480	-	-	-	-	-
4	2370675	INDEL	TG	T	frameshift_variant	Vradi04g00700	probable sodium/metabolite cotransporter BASS3, chloroplastic	-	chloroplast envelope [GO:0009941]; integral component of membrane [GO:0016021]	-	chloroplast envelope [GO:0009941]; integral component of membrane [GO:0016021]
4	2370707	SNP	C	A	stop_gained	Vradi04g00700	probable sodium/metabolite cotransporter BASS3, chloroplastic	-	chloroplast envelope [GO:0009941]; integral component of membrane [GO:0016021]	-	chloroplast envelope [GO:0009941]; integral component of membrane [GO:0016021]
4	2458825	SNP	G	A	stop_gained	Vradi04g00740	uncharacterized protein LOC111241520	recombinational repair [GO:0000725]	-	-	recombinational repair [GO:0000725]
4	2659364	INDEL	C	CTTT	stop_gained	Vradi04g00810	-	-	-	-	-
4	2767096	SNP	A	T	splice_donor_variant	Vradi04g00850	Cytochrome b561 and DOMON domain-containing protein	-	integral component of membrane [GO:0016021]	metal ion binding [GO:0046872]	integral component of membrane [GO:0016021]; metal ion binding [GO:0046872]
4	3003223	INDEL	G	GT	frameshift_variant	Vradi04g00940	probable 2-oxoglutarate/Fe(II)-dependent dioxygenase	-	-	dioxygenase activity [GO:0051213]; metal ion binding [GO:0046872]	dioxygenase activity [GO:0051213]; metal ion binding [GO:0046872]
4	3003225	INDEL	AT	A	frameshift_variant	Vradi04g00940	probable 2-oxoglutarate/Fe(II)-dependent dioxygenase	-	-	dioxygenase activity [GO:0051213]; metal ion binding [GO:0046872]	dioxygenase activity [GO:0051213]; metal ion binding [GO:0046872]
4	3003271	INDEL	T	TC	frameshift_variant	Vradi04g00940	probable 2-oxoglutarate/Fe(II)-dependent dioxygenase	-	-	dioxygenase activity [GO:0051213]; metal ion binding [GO:0046872]	dioxygenase activity [GO:0051213]; metal ion binding [GO:0046872]
4	3003276	INDEL	CG	C	frameshift_variant	Vradi04g00940	probable 2-oxoglutarate/Fe(II)-dependent dioxygenase	-	-	dioxygenase activity [GO:0051213]; metal ion binding [GO:0046872]	dioxygenase activity [GO:0051213]; metal ion binding [GO:0046872]
4	3003370	INDEL	A	AT	splice_acceptor_variant	Vradi04g00940	probable 2-oxoglutarate/Fe(II)-dependent dioxygenase	-	-	dioxygenase activity [GO:0051213]; metal ion binding [GO:0046872]	dioxygenase activity [GO:0051213]; metal ion binding [GO:0046872]
4	3004121	INDEL	C	CT	frameshift_variant	Vradi04g00940	probable 2-oxoglutarate/Fe(II)-dependent dioxygenase	-	-	dioxygenase activity [GO:0051213]; metal ion binding [GO:0046872]	dioxygenase activity [GO:0051213]; metal ion binding [GO:0046872]
4	3164134	SNP	A	G	splice_donor_variant	Vradi04g00990	NDR1/HIN1-like protein 13	-	integral component of membrane [GO:0016021]	-	integral component of membrane [GO:0016021]
4	3164297	INDEL	AGG	A	frameshift_variant	Vradi04g00990	NDR1/HIN1-like protein 13	-	integral component of membrane [GO:0016021]	-	integral component of membrane [GO:0016021]
4	3268960	INDEL	A	ATCAGGAT	frameshift_variant	Vradi04g01020	Peptidylprolyl isomerase (EC 5.2.1.8)	-	-	peptidyl-prolyl cis-trans isomerase activity [GO:0003755]	peptidyl-prolyl cis-trans isomerase activity [GO:0003755]
4	3287695	INDEL	CA	C	frameshift_variant	Vradi04g01030	mediator of RNA polymerase II transcription subunit 12 isoform X2	regulation of transcription by RNA polymerase II [GO:0006357]	integral component of membrane [GO:0016021]; mediator complex [GO:0016592]	transcription coregulator activity [GO:0003712]	integral component of membrane [GO:0016021]; mediator complex [GO:0016592]; transcription coregulator activity [GO:0003712]; regulation of transcription by RNA polymerase II [GO:0006357]
4	3287776	SNP	G	T	splice_donor_variant	Vradi04g01030	mediator of RNA polymerase II transcription subunit 12 isoform X2	regulation of transcription by RNA polymerase II [GO:0006357]	integral component of membrane [GO:0016021]; mediator complex [GO:0016592]	transcription coregulator activity [GO:0003712]	integral component of membrane [GO:0016021]; mediator complex [GO:0016592]; transcription coregulator activity [GO:0003712]; regulation of transcription by RNA polymerase II [GO:0006357]
4	3381961	SNP	C	A	splice_acceptor_variant	Vradi04g01060	MAP3K epsilon protein kinase 1 isoform X2	-	-	ATP binding [GO:0005524]; protein serine/threonine kinase activity [GO:0004674]	ATP binding [GO:0005524]; protein serine/threonine kinase activity [GO:0004674]
4	3391728	INDEL	C	CAA	frameshift_variant	Vradi04g01060	MAP3K epsilon protein kinase 1 isoform X2	-	-	ATP binding [GO:0005524]; protein serine/threonine kinase activity [GO:0004674]	ATP binding [GO:0005524]; protein serine/threonine kinase activity [GO:0004674]
4	3440436	SNP	C	T	stop_gained	Vradi04g01070	-	-	-	-	-
4	3440445	INDEL	A	AT	frameshift_variant	Vradi04g01070	-	-	-	-	-
4	3622900	SNP	C	T	stop_gained	Vradi04g01190	-	-	-	-	-
4	3623034	INDEL	CA	C	frameshift_variant	Vradi04g01190	-	-	-	-	-
4	3623194	INDEL	AT	A	frameshift_variant	Vradi04g01190	-	-	-	-	-
4	3623196	INDEL	AG	A	frameshift_variant	Vradi04g01190	-	-	-	-	-
4	3623251	INDEL	AC	A	frameshift_variant	Vradi04g01190	-	-	-	-	-
4	3699336	SNP	G	A	splice_acceptor_variant	Vradi04g01230	uncharacterized protein LOC111242675 isoform X2	-	-	-	-
4	3699365	INDEL	GA	G	frameshift_variant	Vradi04g01230	uncharacterized protein LOC111242675 isoform X2	-	-	-	-
4	3699368	SNP	G	T	stop_gained	Vradi04g01230	uncharacterized protein LOC111242675 isoform X2	-	-	-	-
4	3699525	SNP	G	A	splice_acceptor_variant	Vradi04g01230	uncharacterized protein LOC111242675 isoform X2	-	-	-	-
4	3699822	SNP	G	A	splice_acceptor_variant	Vradi04g01230	uncharacterized protein LOC111242675 isoform X2	-	-	-	-
4	3699864	SNP	T	A	stop_gained	Vradi04g01230	uncharacterized protein LOC111242675 isoform X2	-	-	-	-
4	3700001	INDEL	AG	A	frameshift_variant	Vradi04g01230	uncharacterized protein LOC111242675 isoform X2	-	-	-	-
4	3700017	INDEL	C	CA	frameshift_variant	Vradi04g01230	uncharacterized protein LOC111242675 isoform X2	-	-	-	-
4	3700959	SNP	G	T	splice_acceptor_variant	Vradi04g01230	uncharacterized protein LOC111242675 isoform X2	-	-	-	-
4	3700985	SNP	C	T	stop_gained	Vradi04g01230	uncharacterized protein LOC111242675 isoform X2	-	-	-	-
4	3701037	SNP	G	A	stop_gained	Vradi04g01230	uncharacterized protein LOC111242675 isoform X2	-	-	-	-
4	3701078	SNP	C	T	stop_gained	Vradi04g01230	uncharacterized protein LOC111242675 isoform X2	-	-	-	-
4	3881332	SNP	C	G	splice_acceptor_variant	Vradi04g01310	-	-	-	-	-
4	3881334	INDEL	AG	A	frameshift_variant	Vradi04g01310	-	-	-	-	-
4	3881441	INDEL	G	GA	frameshift_variant	Vradi04g01310	-	-	-	-	-
4	4087388	SNP	A	G	stop_lost	Vradi04g01370	-	-	-	-	-
4	4087484	INDEL	AG	A	frameshift_variant	Vradi04g01370	-	-	-	-	-
4	4386439	INDEL	TG	T	frameshift_variant	Vradi04g01460	-	-	-	-	-
4	4405044	SNP	G	T	stop_gained	Vradi04g01480	phosphatidylinositol N-acetylglucosaminyltransferase subunit P-like isoform X2	-	integral component of membrane [GO:0016021]	transferase activity, transferring glycosyl groups [GO:0016757]	integral component of membrane [GO:0016021]; transferase activity, transferring glycosyl groups [GO:0016757]
4	4406405	SNP	G	C	splice_acceptor_variant	Vradi04g01480	phosphatidylinositol N-acetylglucosaminyltransferase subunit P-like isoform X2	-	integral component of membrane [GO:0016021]	transferase activity, transferring glycosyl groups [GO:0016757]	integral component of membrane [GO:0016021]; transferase activity, transferring glycosyl groups [GO:0016757]
4	4406525	SNP	C	A	stop_gained	Vradi04g01480	phosphatidylinositol N-acetylglucosaminyltransferase subunit P-like isoform X2	-	integral component of membrane [GO:0016021]	transferase activity, transferring glycosyl groups [GO:0016757]	integral component of membrane [GO:0016021]; transferase activity, transferring glycosyl groups [GO:0016757]
4	4406574	SNP	C	T	stop_gained	Vradi04g01480	phosphatidylinositol N-acetylglucosaminyltransferase subunit P-like isoform X2	-	integral component of membrane [GO:0016021]	transferase activity, transferring glycosyl groups [GO:0016757]	integral component of membrane [GO:0016021]; transferase activity, transferring glycosyl groups [GO:0016757]
4	4534205	SNP	C	T	stop_gained	Vradi04g01530	ETHYLENE INSENSITIVE 3-like 3 protein isoform X1	ethylene-activated signaling pathway [GO:0009873]	nucleus [GO:0005634]	DNA-binding transcription factor activity [GO:0003700]	nucleus [GO:0005634]; DNA-binding transcription factor activity [GO:0003700]; ethylene-activated signaling pathway [GO:0009873]
4	4534329	SNP	G	A	stop_gained	Vradi04g01530	ETHYLENE INSENSITIVE 3-like 3 protein isoform X1	ethylene-activated signaling pathway [GO:0009873]	nucleus [GO:0005634]	DNA-binding transcription factor activity [GO:0003700]	nucleus [GO:0005634]; DNA-binding transcription factor activity [GO:0003700]; ethylene-activated signaling pathway [GO:0009873]
4	4534373	INDEL	ATAGCCAAGTATGAAGCTGATTGTCTTGCTATGAGTGAGGCTGATAACAGCCGAAATGGTAACTCGCAGAGCAT	A	frameshift_variant	Vradi04g01530	ETHYLENE INSENSITIVE 3-like 3 protein isoform X1	ethylene-activated signaling pathway [GO:0009873]	nucleus [GO:0005634]	DNA-binding transcription factor activity [GO:0003700]	nucleus [GO:0005634]; DNA-binding transcription factor activity [GO:0003700]; ethylene-activated signaling pathway [GO:0009873]
4	4534517	SNP	C	T	stop_gained	Vradi04g01530	ETHYLENE INSENSITIVE 3-like 3 protein isoform X1	ethylene-activated signaling pathway [GO:0009873]	nucleus [GO:0005634]	DNA-binding transcription factor activity [GO:0003700]	nucleus [GO:0005634]; DNA-binding transcription factor activity [GO:0003700]; ethylene-activated signaling pathway [GO:0009873]
4	4534560	SNP	G	A	stop_gained	Vradi04g01530	ETHYLENE INSENSITIVE 3-like 3 protein isoform X1	ethylene-activated signaling pathway [GO:0009873]	nucleus [GO:0005634]	DNA-binding transcription factor activity [GO:0003700]	nucleus [GO:0005634]; DNA-binding transcription factor activity [GO:0003700]; ethylene-activated signaling pathway [GO:0009873]
4	4534799	SNP	G	T	stop_gained	Vradi04g01530	ETHYLENE INSENSITIVE 3-like 3 protein isoform X1	ethylene-activated signaling pathway [GO:0009873]	nucleus [GO:0005634]	DNA-binding transcription factor activity [GO:0003700]	nucleus [GO:0005634]; DNA-binding transcription factor activity [GO:0003700]; ethylene-activated signaling pathway [GO:0009873]
4	4535051	SNP	C	T	stop_gained	Vradi04g01530	ETHYLENE INSENSITIVE 3-like 3 protein isoform X1	ethylene-activated signaling pathway [GO:0009873]	nucleus [GO:0005634]	DNA-binding transcription factor activity [GO:0003700]	nucleus [GO:0005634]; DNA-binding transcription factor activity [GO:0003700]; ethylene-activated signaling pathway [GO:0009873]
4	4535180	SNP	C	T	stop_gained	Vradi04g01530	ETHYLENE INSENSITIVE 3-like 3 protein isoform X1	ethylene-activated signaling pathway [GO:0009873]	nucleus [GO:0005634]	DNA-binding transcription factor activity [GO:0003700]	nucleus [GO:0005634]; DNA-binding transcription factor activity [GO:0003700]; ethylene-activated signaling pathway [GO:0009873]
4	4572329	SNP	C	T	stop_gained	Vradi04g01550	Glycosyltransferase (EC 2.4.1.-)	-	integral component of membrane [GO:0016021]	UDP-glycosyltransferase activity [GO:0008194]	integral component of membrane [GO:0016021]; UDP-glycosyltransferase activity [GO:0008194]
4	4772210	SNP	T	G	splice_acceptor_variant	Vradi04g01750	Protein DETOXIFICATION (Multidrug and toxic compound extrusion protein)	-	integral component of membrane [GO:0016021]	antiporter activity [GO:0015297]; xenobiotic transmembrane transporter activity [GO:0042910]	integral component of membrane [GO:0016021]; antiporter activity [GO:0015297]; xenobiotic transmembrane transporter activity [GO:0042910]
4	4935826	INDEL	TTG	T	frameshift_variant	Vradi04g01970	scarecrow-like protein 11	-	nucleus [GO:0005634]	-	nucleus [GO:0005634]
4	5130644	SNP	C	T	stop_gained	tRNA-Met	-	-	-	-	-
4	5294356	SNP	C	A	stop_gained	Vradi04g02320	UDP-galactose/UDP-glucose transporter 5	carbohydrate transport [GO:0008643]	integral component of membrane [GO:0016021]	antiporter activity [GO:0015297]	integral component of membrane [GO:0016021]; antiporter activity [GO:0015297]; carbohydrate transport [GO:0008643]
4	5363947	SNP	A	T	stop_gained	Vradi04g02390	probable NOT transcription complex subunit VIP2 isoform X1	regulation of transcription, DNA-templated [GO:0006355]	CCR4-NOT core complex [GO:0030015]	-	CCR4-NOT core complex [GO:0030015]; regulation of transcription, DNA-templated [GO:0006355]
4	5710345	SNP	A	G	splice_acceptor_variant	Vradi04g02670	E3 SUMO-protein ligase SIZ1 isoform X1	protein sumoylation [GO:0016925]	-	ligase activity [GO:0016874]; transferase activity [GO:0016740]; zinc ion binding [GO:0008270]	ligase activity [GO:0016874]; transferase activity [GO:0016740]; zinc ion binding [GO:0008270]; protein sumoylation [GO:0016925]
4	5760391	SNP	A	T	stop_gained	Vradi04g02710	NAC transcription factor ONAC010	regulation of transcription, DNA-templated [GO:0006355]	-	DNA binding [GO:0003677]	DNA binding [GO:0003677]; regulation of transcription, DNA-templated [GO:0006355]
4	5884090	INDEL	GAT	G	frameshift_variant	Vradi04g02790	probable serine/threonine-protein kinase PBL28 isoform X1	-	integral component of membrane [GO:0016021]	ATP binding [GO:0005524]; protein kinase activity [GO:0004672]	integral component of membrane [GO:0016021]; ATP binding [GO:0005524]; protein kinase activity [GO:0004672]
4	5916527	SNP	C	T	stop_gained	Vradi04g02820	-	-	-	-	-
4	5982700	INDEL	C	CTG	frameshift_variant	Vradi04g02850	serine/threonine-protein phosphatase 6 regulatory subunit 3 isoform X1	regulation of phosphoprotein phosphatase activity [GO:0043666]	-	protein phosphatase binding [GO:0019903]	protein phosphatase binding [GO:0019903]; regulation of phosphoprotein phosphatase activity [GO:0043666]
4	6548563	INDEL	GA	G	frameshift_variant	Vradi04g03180	zinc finger protein 1	-	-	-	-
4	6554218	INDEL	CATAT	C	frameshift_variant	Vradi04g03190	protein SENSITIVE TO PROTON RHIZOTOXICITY 2	response to acidic pH [GO:0010447]; response to aluminum ion [GO:0010044]	-	-	response to acidic pH [GO:0010447]; response to aluminum ion [GO:0010044]
4	6554220	INDEL	CAT	C	frameshift_variant	Vradi04g03190	protein SENSITIVE TO PROTON RHIZOTOXICITY 2	response to acidic pH [GO:0010447]; response to aluminum ion [GO:0010044]	-	-	response to acidic pH [GO:0010447]; response to aluminum ion [GO:0010044]
4	6554242	INDEL	AT	A	frameshift_variant	Vradi04g03190	protein SENSITIVE TO PROTON RHIZOTOXICITY 2	response to acidic pH [GO:0010447]; response to aluminum ion [GO:0010044]	-	-	response to acidic pH [GO:0010447]; response to aluminum ion [GO:0010044]
4	6554245	INDEL	CAGCGAAGA	C	frameshift_variant	Vradi04g03190	protein SENSITIVE TO PROTON RHIZOTOXICITY 2	response to acidic pH [GO:0010447]; response to aluminum ion [GO:0010044]	-	-	response to acidic pH [GO:0010447]; response to aluminum ion [GO:0010044]
4	6630218	INDEL	GTAAT	G	splice_donor_variant	Vradi04g03240	lysosomal Pro-X carboxypeptidase-like isoform X1	-	-	carboxypeptidase activity [GO:0004180]; serine-type peptidase activity [GO:0008236]	carboxypeptidase activity [GO:0004180]; serine-type peptidase activity [GO:0008236]
4	6781214	SNP	G	A	stop_gained	tRNA-Leu	-	-	-	-	-
4	8184888	INDEL	CTGTGGGGTCAGTTTT	C	splice_donor_variant	Vradi04g03880	-	-	-	-	-
4	8697511	SNP	T	G	stop_lost	Vradi04g04060	cell division control protein 45 homolog	cell cycle [GO:0007049]; cell division [GO:0051301]; DNA replication initiation [GO:0006270]	nucleus [GO:0005634]	-	nucleus [GO:0005634]; cell cycle [GO:0007049]; cell division [GO:0051301]; DNA replication initiation [GO:0006270]
4	8697916	INDEL	CCTGT	C	splice_acceptor_variant	Vradi04g04060	cell division control protein 45 homolog	cell cycle [GO:0007049]; cell division [GO:0051301]; DNA replication initiation [GO:0006270]	nucleus [GO:0005634]	-	nucleus [GO:0005634]; cell cycle [GO:0007049]; cell division [GO:0051301]; DNA replication initiation [GO:0006270]
4	8817321	INDEL	TC	T	frameshift_variant	Vradi04g04120	-	-	-	-	-
4	8817350	SNP	G	A	stop_gained	Vradi04g04120	-	-	-	-	-
4	9139640	SNP	A	C	splice_acceptor_variant	Vradi04g04160	GPI ethanolamine phosphate transferase 1 (EC 2.-.-.-)	GPI anchor biosynthetic process [GO:0006506]	endoplasmic reticulum membrane [GO:0005789]; integral component of membrane [GO:0016021]	mannose-ethanolamine phosphotransferase activity [GO:0051377]	endoplasmic reticulum membrane [GO:0005789]; integral component of membrane [GO:0016021]; mannose-ethanolamine phosphotransferase activity [GO:0051377]; GPI anchor biosynthetic process [GO:0006506]
4	9226099	INDEL	GCC	G	frameshift_variant	Vradi04g04210	DNA repair protein UVH3	nucleotide-excision repair [GO:0006289]	nucleus [GO:0005634]	endonuclease activity [GO:0004519]; metal ion binding [GO:0046872]; single-stranded DNA binding [GO:0003697]	nucleus [GO:0005634]; endonuclease activity [GO:0004519]; metal ion binding [GO:0046872]; single-stranded DNA binding [GO:0003697]; nucleotide-excision repair [GO:0006289]
4	9228718	INDEL	TGCACATGCGCACATGC	T	frameshift_variant	Vradi04g04210	DNA repair protein UVH3	nucleotide-excision repair [GO:0006289]	nucleus [GO:0005634]	endonuclease activity [GO:0004519]; metal ion binding [GO:0046872]; single-stranded DNA binding [GO:0003697]	nucleus [GO:0005634]; endonuclease activity [GO:0004519]; metal ion binding [GO:0046872]; single-stranded DNA binding [GO:0003697]; nucleotide-excision repair [GO:0006289]
4	9455618	INDEL	TCTTGTTC	T	frameshift_variant	Vradi04g04300	phosphoglucan phosphatase LSF1, chloroplastic	starch catabolic process [GO:0005983]	-	protein tyrosine/serine/threonine phosphatase activity [GO:0008138]	protein tyrosine/serine/threonine phosphatase activity [GO:0008138]; starch catabolic process [GO:0005983]
4	9455626	INDEL	ACTGGCCC	A	frameshift_variant	Vradi04g04300	phosphoglucan phosphatase LSF1, chloroplastic	starch catabolic process [GO:0005983]	-	protein tyrosine/serine/threonine phosphatase activity [GO:0008138]	protein tyrosine/serine/threonine phosphatase activity [GO:0008138]; starch catabolic process [GO:0005983]
4	9480374	SNP	G	T	stop_gained	Vradi04g04310	-	-	-	-	-
4	9752837	INDEL	AT	A	frameshift_variant	Vradi04g04390	-	-	-	-	-
4	9809389	SNP	C	A	stop_gained	Vradi04g04420	-	-	-	-	-
4	9810022	INDEL	GA	G	frameshift_variant	Vradi04g04420	-	-	-	-	-
4	9949069	INDEL	T	TTCGGGTA	frameshift_variant	Vradi04g04490	uncharacterized protein LOC106758336	-	-	-	-
4	10810939	SNP	A	G	start_lost	Vradi04g04800	pentatricopeptide repeat-containing protein At2g15630, mitochondrial-like	-	-	-	-
4	10811225	INDEL	TG	T	frameshift_variant	Vradi04g04800	pentatricopeptide repeat-containing protein At2g15630, mitochondrial-like	-	-	-	-
4	10811625	INDEL	ATATTGCAGAGAGGGGAAAG	A	frameshift_variant	Vradi04g04800	pentatricopeptide repeat-containing protein At2g15630, mitochondrial-like	-	-	-	-
4	10831787	INDEL	T	TTTTTAA	stop_gained	Vradi04g04820	uncharacterized protein LOC106758980	-	integral component of membrane [GO:0016021]	-	integral component of membrane [GO:0016021]
4	10831791	INDEL	T	TAGAAAAA	frameshift_variant&stop_gained	Vradi04g04820	uncharacterized protein LOC106758980	-	integral component of membrane [GO:0016021]	-	integral component of membrane [GO:0016021]
4	10882792	INDEL	AAACC	A	frameshift_variant	Vradi04g04860	-	-	-	-	-
4	10882804	INDEL	C	CT	frameshift_variant	Vradi04g04860	-	-	-	-	-
4	11097324	INDEL	A	AT	frameshift_variant	Vradi04g04970	acyltransferase-like protein At3g26840, chloroplastic	-	-	transferase activity, transferring acyl groups other than amino-acyl groups [GO:0016747]	transferase activity, transferring acyl groups other than amino-acyl groups [GO:0016747]
4	11097325	INDEL	G	GAT	frameshift_variant	Vradi04g04970	acyltransferase-like protein At3g26840, chloroplastic	-	-	transferase activity, transferring acyl groups other than amino-acyl groups [GO:0016747]	transferase activity, transferring acyl groups other than amino-acyl groups [GO:0016747]
4	11456115	SNP	T	C	stop_lost	Vradi04g05140	-	-	-	-	-
4	11456475	SNP	C	T	stop_gained	Vradi04g05150	-	-	-	-	-
4	11456502	SNP	T	C	stop_lost	Vradi04g05150	-	-	-	-	-
4	11521384	INDEL	GAACTGCTCAAGCCTGTGGTATGCTCATTCGCCCTATATTTTTATCTGTTATGCAGAGTGTGCTGACTGTTGTTC	G	frameshift_variant&splice_donor_variant	Vradi04g05200	-	-	-	-	-
4	11522446	SNP	C	T	stop_gained	Vradi04g05200	-	-	-	-	-
4	11592868	INDEL	ATG	A	frameshift_variant	Vradi04g05260	-	-	-	-	-
4	11604287	INDEL	A	AG	splice_acceptor_variant	Vradi04g05270	LOW QUALITY PROTEIN: BTB/POZ domain-containing protein At3g08570	protein ubiquitination [GO:0016567]	-	-	protein ubiquitination [GO:0016567]
4	11610963	INDEL	A	AGCTT	frameshift_variant&stop_gained	Vradi04g05280	4-hydroxybenzoate polyprenyltransferase, mitochondrial (4-HB polyprenyltransferase) (EC 2.5.1.39) (Para-hydroxybenzoate--polyprenyltransferase) (PHB:PPT) (PHB:polyprenyltransferase)	isoprenoid biosynthetic process [GO:0008299]; ubiquinone biosynthetic process [GO:0006744]	integral component of mitochondrial inner membrane [GO:0031305]	4-hydroxybenzoate decaprenyltransferase activity [GO:0002083]; 4-hydroxybenzoate nonaprenyltransferase activity [GO:0047293]	integral component of mitochondrial inner membrane [GO:0031305]; 4-hydroxybenzoate decaprenyltransferase activity [GO:0002083]; 4-hydroxybenzoate nonaprenyltransferase activity [GO:0047293]; isoprenoid biosynthetic process [GO:0008299]; ubiquinone biosynthetic process [GO:0006744]
4	11610965	INDEL	TTTTG	T	frameshift_variant	Vradi04g05280	4-hydroxybenzoate polyprenyltransferase, mitochondrial (4-HB polyprenyltransferase) (EC 2.5.1.39) (Para-hydroxybenzoate--polyprenyltransferase) (PHB:PPT) (PHB:polyprenyltransferase)	isoprenoid biosynthetic process [GO:0008299]; ubiquinone biosynthetic process [GO:0006744]	integral component of mitochondrial inner membrane [GO:0031305]	4-hydroxybenzoate decaprenyltransferase activity [GO:0002083]; 4-hydroxybenzoate nonaprenyltransferase activity [GO:0047293]	integral component of mitochondrial inner membrane [GO:0031305]; 4-hydroxybenzoate decaprenyltransferase activity [GO:0002083]; 4-hydroxybenzoate nonaprenyltransferase activity [GO:0047293]; isoprenoid biosynthetic process [GO:0008299]; ubiquinone biosynthetic process [GO:0006744]
4	11610980	SNP	C	T	splice_acceptor_variant	Vradi04g05280	4-hydroxybenzoate polyprenyltransferase, mitochondrial (4-HB polyprenyltransferase) (EC 2.5.1.39) (Para-hydroxybenzoate--polyprenyltransferase) (PHB:PPT) (PHB:polyprenyltransferase)	isoprenoid biosynthetic process [GO:0008299]; ubiquinone biosynthetic process [GO:0006744]	integral component of mitochondrial inner membrane [GO:0031305]	4-hydroxybenzoate decaprenyltransferase activity [GO:0002083]; 4-hydroxybenzoate nonaprenyltransferase activity [GO:0047293]	integral component of mitochondrial inner membrane [GO:0031305]; 4-hydroxybenzoate decaprenyltransferase activity [GO:0002083]; 4-hydroxybenzoate nonaprenyltransferase activity [GO:0047293]; isoprenoid biosynthetic process [GO:0008299]; ubiquinone biosynthetic process [GO:0006744]
4	11759359	SNP	A	G	splice_acceptor_variant	Vradi04g05430	uncharacterized protein LOC106770736	-	-	-	-
4	11850729	INDEL	GGAAGAAGAA	GGAAGAAGAAGAAGAA	start_lost	Vradi04g05470	vacuolar-sorting receptor 1	-	Golgi apparatus [GO:0005794]; integral component of membrane [GO:0016021]	calcium ion binding [GO:0005509]	Golgi apparatus [GO:0005794]; integral component of membrane [GO:0016021]; calcium ion binding [GO:0005509]
4	12250995	SNP	C	T	stop_gained	Vradi04g05730	myosin-M heavy chain	-	integral component of membrane [GO:0016021]	-	integral component of membrane [GO:0016021]
4	12259786	INDEL	GCA	G	frameshift_variant	Vradi04g05740	Non-specific serine/threonine protein kinase (EC 2.7.11.1)	signal transduction [GO:0007165]	-	ATP binding [GO:0005524]; protein serine kinase activity [GO:0106310]; protein threonine kinase activity [GO:0106311]	ATP binding [GO:0005524]; protein serine kinase activity [GO:0106310]; protein threonine kinase activity [GO:0106311]; signal transduction [GO:0007165]
4	12259789	INDEL	A	ACT	frameshift_variant	Vradi04g05740	Non-specific serine/threonine protein kinase (EC 2.7.11.1)	signal transduction [GO:0007165]	-	ATP binding [GO:0005524]; protein serine kinase activity [GO:0106310]; protein threonine kinase activity [GO:0106311]	ATP binding [GO:0005524]; protein serine kinase activity [GO:0106310]; protein threonine kinase activity [GO:0106311]; signal transduction [GO:0007165]
4	12342243	INDEL	T	TGG	frameshift_variant	tRNA-Tyr	-	-	-	-	-
4	12342245	INDEL	AT	A	frameshift_variant	tRNA-Tyr	-	-	-	-	-
4	12344686	INDEL	GATTGATGAGGGGT	G	frameshift_variant	Vradi04g05790	Peroxidase (EC 1.11.1.7)	hydrogen peroxide catabolic process [GO:0042744]; response to oxidative stress [GO:0006979]	extracellular region [GO:0005576]	heme binding [GO:0020037]; metal ion binding [GO:0046872]; peroxidase activity [GO:0004601]	extracellular region [GO:0005576]; heme binding [GO:0020037]; metal ion binding [GO:0046872]; peroxidase activity [GO:0004601]; hydrogen peroxide catabolic process [GO:0042744]; response to oxidative stress [GO:0006979]
4	12344702	INDEL	G	GA	frameshift_variant	Vradi04g05790	Peroxidase (EC 1.11.1.7)	hydrogen peroxide catabolic process [GO:0042744]; response to oxidative stress [GO:0006979]	extracellular region [GO:0005576]	heme binding [GO:0020037]; metal ion binding [GO:0046872]; peroxidase activity [GO:0004601]	extracellular region [GO:0005576]; heme binding [GO:0020037]; metal ion binding [GO:0046872]; peroxidase activity [GO:0004601]; hydrogen peroxide catabolic process [GO:0042744]; response to oxidative stress [GO:0006979]
4	12622589	INDEL	CA	C	frameshift_variant	Vradi04g05880	regulatory-associated protein of TOR 1-like isoform X1	TOR signaling [GO:0031929]	TORC1 complex [GO:0031931]	-	TORC1 complex [GO:0031931]; TOR signaling [GO:0031929]
4	12632419	INDEL	ACT	A	frameshift_variant	Vradi04g05890	-	-	-	-	-
4	12640049	INDEL	C	CCT	frameshift_variant&stop_gained	Vradi04g05900	kinesin-like protein KIN-UA	microtubule-based movement [GO:0007018]; regulation of microtubule-based process [GO:0032886]; root development [GO:0048364]	integral component of membrane [GO:0016021]	ATP binding [GO:0005524]; ATP-dependent microtubule motor activity [GO:1990939]; microtubule binding [GO:0008017]	integral component of membrane [GO:0016021]; ATP binding [GO:0005524]; ATP-dependent microtubule motor activity [GO:1990939]; microtubule binding [GO:0008017]; microtubule-based movement [GO:0007018]; regulation of microtubule-based process [GO:0032886]; root development [GO:0048364]
4	12721735	SNP	T	C	start_lost	Vradi04g05920	TOM1-like protein 6	intracellular protein transport [GO:0006886]	membrane [GO:0016020]	-	membrane [GO:0016020]; intracellular protein transport [GO:0006886]
4	12754803	SNP	C	G	stop_gained	Vradi04g05940	protein LURP-one-related 15-like isoform X3	-	-	-	-
4	12965179	SNP	C	T	splice_donor_variant	Vradi04g05980	-	-	-	-	-
4	13241436	SNP	G	A	splice_acceptor_variant	Vradi04g06030	S-protein homolog	rejection of self pollen [GO:0060320]	extracellular region [GO:0005576]	-	extracellular region [GO:0005576]; rejection of self pollen [GO:0060320]
4	13241510	INDEL	GGT	G	frameshift_variant	Vradi04g06030	S-protein homolog	rejection of self pollen [GO:0060320]	extracellular region [GO:0005576]	-	extracellular region [GO:0005576]; rejection of self pollen [GO:0060320]
4	13241564	INDEL	CCT	C	frameshift_variant	Vradi04g06030	S-protein homolog	rejection of self pollen [GO:0060320]	extracellular region [GO:0005576]	-	extracellular region [GO:0005576]; rejection of self pollen [GO:0060320]
4	13241568	INDEL	T	TGC	frameshift_variant	Vradi04g06030	S-protein homolog	rejection of self pollen [GO:0060320]	extracellular region [GO:0005576]	-	extracellular region [GO:0005576]; rejection of self pollen [GO:0060320]
4	13490078	INDEL	G	GCT	frameshift_variant	Vradi04g06160	-	-	-	-	-
4	13490084	INDEL	AAT	A	frameshift_variant	Vradi04g06160	-	-	-	-	-
4	14465772	INDEL	T	TGC	frameshift_variant	Vradi04g06730	gibberellin 20-oxidase-like protein	-	-	metal ion binding [GO:0046872]; oxidoreductase activity [GO:0016491]	metal ion binding [GO:0046872]; oxidoreductase activity [GO:0016491]
4	14465773	INDEL	TTC	T	frameshift_variant	Vradi04g06730	gibberellin 20-oxidase-like protein	-	-	metal ion binding [GO:0046872]; oxidoreductase activity [GO:0016491]	metal ion binding [GO:0046872]; oxidoreductase activity [GO:0016491]
4	14476462	INDEL	TA	T	frameshift_variant	Vradi04g06740	rop guanine nucleotide exchange factor 3-like isoform X1	-	-	guanyl-nucleotide exchange factor activity [GO:0005085]	guanyl-nucleotide exchange factor activity [GO:0005085]
4	14480293	INDEL	GCT	G	frameshift_variant	Vradi04g06750	uncharacterized protein LOC106759284	-	-	-	-
4	14480297	INDEL	A	AAC	frameshift_variant	Vradi04g06750	uncharacterized protein LOC106759284	-	-	-	-
4	14480333	SNP	G	C	stop_gained	Vradi04g06750	uncharacterized protein LOC106759284	-	-	-	-
4	14522812	INDEL	T	TG	frameshift_variant	Vradi04g06760	-	-	-	-	-
4	14618099	INDEL	G	GTAGCCA	splice_donor_variant	Vradi04g06820	uncharacterized protein LOC106759510	-	-	-	-
4	14642049	SNP	C	A	stop_gained	Vradi04g06840	Translation factor GUF1 homolog, mitochondrial (EC 3.6.5.n1) (Elongation factor 4 homolog) (EF-4) (GTPase GUF1 homolog) (Ribosomal back-translocase)	positive regulation of translation [GO:0045727]; translation [GO:0006412]	chloroplast [GO:0009507]; mitochondrial inner membrane [GO:0005743]; mitochondrial matrix [GO:0005759]	GTPase activity [GO:0003924]; GTP binding [GO:0005525]; ribosome binding [GO:0043022]	chloroplast [GO:0009507]; mitochondrial inner membrane [GO:0005743]; mitochondrial matrix [GO:0005759]; GTP binding [GO:0005525]; GTPase activity [GO:0003924]; ribosome binding [GO:0043022]; positive regulation of translation [GO:0045727]; translation [GO:0006412]
4	14789635	INDEL	A	ACTCTGACCACAGGGTGCTCCAGAATGCTCACAATGTTCACCACCAAATCCAGGGGACATTTGCATGAGTACTTCTCTCCTTGAACAATTTCCTCACAAGTTCCCCCATGCTCACACCAGAAGGAGTTTGTTCCATCACACATAGTCATTTCTTCACCACAAAACTTACCCCTGCAGT	stop_gained	Vradi04g06920	-	-	-	-	-
4	15122154	SNP	G	A	splice_donor_variant	Vradi04g07140	glutamic acid-rich protein-like	-	-	-	-
4	15333828	SNP	G	A	stop_gained	Vradi04g07300	protein EDS1L	defense response [GO:0006952]; lipid metabolic process [GO:0006629]	nucleus [GO:0005634]	-	nucleus [GO:0005634]; defense response [GO:0006952]; lipid metabolic process [GO:0006629]
4	15333840	INDEL	C	CA	frameshift_variant	Vradi04g07300	protein EDS1L	defense response [GO:0006952]; lipid metabolic process [GO:0006629]	nucleus [GO:0005634]	-	nucleus [GO:0005634]; defense response [GO:0006952]; lipid metabolic process [GO:0006629]
4	15333842	INDEL	TCG	T	frameshift_variant	Vradi04g07300	protein EDS1L	defense response [GO:0006952]; lipid metabolic process [GO:0006629]	nucleus [GO:0005634]	-	nucleus [GO:0005634]; defense response [GO:0006952]; lipid metabolic process [GO:0006629]
4	15333845	INDEL	G	GAA	frameshift_variant	Vradi04g07300	protein EDS1L	defense response [GO:0006952]; lipid metabolic process [GO:0006629]	nucleus [GO:0005634]	-	nucleus [GO:0005634]; defense response [GO:0006952]; lipid metabolic process [GO:0006629]
4	15333851	INDEL	TC	T	frameshift_variant	Vradi04g07300	protein EDS1L	defense response [GO:0006952]; lipid metabolic process [GO:0006629]	nucleus [GO:0005634]	-	nucleus [GO:0005634]; defense response [GO:0006952]; lipid metabolic process [GO:0006629]
4	15333861	SNP	C	A	stop_gained	Vradi04g07300	protein EDS1L	defense response [GO:0006952]; lipid metabolic process [GO:0006629]	nucleus [GO:0005634]	-	nucleus [GO:0005634]; defense response [GO:0006952]; lipid metabolic process [GO:0006629]
4	15333879	SNP	G	A	stop_gained	Vradi04g07300	protein EDS1L	defense response [GO:0006952]; lipid metabolic process [GO:0006629]	nucleus [GO:0005634]	-	nucleus [GO:0005634]; defense response [GO:0006952]; lipid metabolic process [GO:0006629]
4	15334784	INDEL	TG	T	frameshift_variant	Vradi04g07300	protein EDS1L	defense response [GO:0006952]; lipid metabolic process [GO:0006629]	nucleus [GO:0005634]	-	nucleus [GO:0005634]; defense response [GO:0006952]; lipid metabolic process [GO:0006629]
4	15334794	SNP	C	T	stop_gained	Vradi04g07300	protein EDS1L	defense response [GO:0006952]; lipid metabolic process [GO:0006629]	nucleus [GO:0005634]	-	nucleus [GO:0005634]; defense response [GO:0006952]; lipid metabolic process [GO:0006629]
4	15334817	SNP	C	A	stop_gained	Vradi04g07300	protein EDS1L	defense response [GO:0006952]; lipid metabolic process [GO:0006629]	nucleus [GO:0005634]	-	nucleus [GO:0005634]; defense response [GO:0006952]; lipid metabolic process [GO:0006629]
4	15334839	INDEL	A	ATT	frameshift_variant	Vradi04g07300	protein EDS1L	defense response [GO:0006952]; lipid metabolic process [GO:0006629]	nucleus [GO:0005634]	-	nucleus [GO:0005634]; defense response [GO:0006952]; lipid metabolic process [GO:0006629]
4	15334843	INDEL	CCG	C	frameshift_variant	Vradi04g07300	protein EDS1L	defense response [GO:0006952]; lipid metabolic process [GO:0006629]	nucleus [GO:0005634]	-	nucleus [GO:0005634]; defense response [GO:0006952]; lipid metabolic process [GO:0006629]
4	15334886	SNP	G	A	stop_gained	Vradi04g07300	protein EDS1L	defense response [GO:0006952]; lipid metabolic process [GO:0006629]	nucleus [GO:0005634]	-	nucleus [GO:0005634]; defense response [GO:0006952]; lipid metabolic process [GO:0006629]
4	15334942	INDEL	TCC	T	frameshift_variant	Vradi04g07300	protein EDS1L	defense response [GO:0006952]; lipid metabolic process [GO:0006629]	nucleus [GO:0005634]	-	nucleus [GO:0005634]; defense response [GO:0006952]; lipid metabolic process [GO:0006629]
4	15334946	INDEL	T	TG	frameshift_variant	Vradi04g07300	protein EDS1L	defense response [GO:0006952]; lipid metabolic process [GO:0006629]	nucleus [GO:0005634]	-	nucleus [GO:0005634]; defense response [GO:0006952]; lipid metabolic process [GO:0006629]
4	15334949	INDEL	ATCCTATGTTGTCTCCGAGC	A	frameshift_variant	Vradi04g07300	protein EDS1L	defense response [GO:0006952]; lipid metabolic process [GO:0006629]	nucleus [GO:0005634]	-	nucleus [GO:0005634]; defense response [GO:0006952]; lipid metabolic process [GO:0006629]
4	15684213	INDEL	A	AC	frameshift_variant	Vradi04g07490	RING-H2 finger protein ATL32-like	protein ubiquitination [GO:0016567]	integral component of membrane [GO:0016021]	transferase activity [GO:0016740]	integral component of membrane [GO:0016021]; transferase activity [GO:0016740]; protein ubiquitination [GO:0016567]
4	15684214	INDEL	G	GTGGTGTCATGGGCGCAC	frameshift_variant	Vradi04g07490	RING-H2 finger protein ATL32-like	protein ubiquitination [GO:0016567]	integral component of membrane [GO:0016021]	transferase activity [GO:0016740]	integral component of membrane [GO:0016021]; transferase activity [GO:0016740]; protein ubiquitination [GO:0016567]
4	15690898	INDEL	A	AC	frameshift_variant	Vradi04g07500	-	-	-	-	-
4	15690988	INDEL	GT	G	frameshift_variant	Vradi04g07500	-	-	-	-	-
4	15691202	INDEL	A	AGGGG	frameshift_variant	Vradi04g07500	-	-	-	-	-
4	15691206	INDEL	GTAA	GAA	frameshift_variant	Vradi04g07500	-	-	-	-	-
4	15691312	INDEL	T	TC	frameshift_variant	Vradi04g07500	-	-	-	-	-
4	15691727	SNP	G	A	splice_donor_variant	Vradi04g07500	-	-	-	-	-
4	15779873	INDEL	G	GTA	frameshift_variant	Vradi04g07580	uncharacterized protein LOC106759255	-	-	-	-
4	16090249	SNP	G	A	stop_gained	Vradi04g07840	-	-	-	-	-
4	16111429	INDEL	CT	C	frameshift_variant	Vradi04g07850	Acyl carrier protein	fatty acid biosynthetic process [GO:0006633]	-	-	fatty acid biosynthetic process [GO:0006633]
4	16290044	INDEL	TC	T	frameshift_variant	Vradi04g07980	Vacuolar proton pump subunit B (V-ATPase subunit B) (Vacuolar proton pump subunit B)	ATP metabolic process [GO:0046034]; proton transmembrane transport [GO:1902600]	proton-transporting V-type ATPase, V1 domain [GO:0033180]	ATP binding [GO:0005524]; hydrolase activity [GO:0016787]	proton-transporting V-type ATPase, V1 domain [GO:0033180]; ATP binding [GO:0005524]; hydrolase activity [GO:0016787]; ATP metabolic process [GO:0046034]; proton transmembrane transport [GO:1902600]
4	16290049	INDEL	G	GT	frameshift_variant	Vradi04g07980	Vacuolar proton pump subunit B (V-ATPase subunit B) (Vacuolar proton pump subunit B)	ATP metabolic process [GO:0046034]; proton transmembrane transport [GO:1902600]	proton-transporting V-type ATPase, V1 domain [GO:0033180]	ATP binding [GO:0005524]; hydrolase activity [GO:0016787]	proton-transporting V-type ATPase, V1 domain [GO:0033180]; ATP binding [GO:0005524]; hydrolase activity [GO:0016787]; ATP metabolic process [GO:0046034]; proton transmembrane transport [GO:1902600]
4	16317335	INDEL	CA	C	frameshift_variant	Vradi04g08010	uncharacterized protein LOC106759107	-	integral component of membrane [GO:0016021]	-	integral component of membrane [GO:0016021]
4	16335558	INDEL	A	AAG	frameshift_variant	Vradi04g08040	uncharacterized protein LOC106758992 isoform X1	-	integral component of membrane [GO:0016021]	-	integral component of membrane [GO:0016021]
4	16335563	INDEL	TAA	T	frameshift_variant	Vradi04g08040	uncharacterized protein LOC106758992 isoform X1	-	integral component of membrane [GO:0016021]	-	integral component of membrane [GO:0016021]
4	16408282	SNP	G	A	stop_gained	Vradi04g08130	transcription termination factor MTEF1, chloroplastic	DNA-templated transcription, termination [GO:0006353]; regulation of transcription, DNA-templated [GO:0006355]	-	double-stranded DNA binding [GO:0003690]	double-stranded DNA binding [GO:0003690]; DNA-templated transcription, termination [GO:0006353]; regulation of transcription, DNA-templated [GO:0006355]
4	16481738	SNP	A	C	stop_gained	Vradi04g08170	subtilisin-like protease Glyma18g48580	-	-	serine-type endopeptidase activity [GO:0004252]	serine-type endopeptidase activity [GO:0004252]
4	16482247	INDEL	A	AAATT	frameshift_variant&stop_gained	Vradi04g08170	subtilisin-like protease Glyma18g48580	-	-	serine-type endopeptidase activity [GO:0004252]	serine-type endopeptidase activity [GO:0004252]
4	16483747	INDEL	AAT	A	frameshift_variant	Vradi04g08170	subtilisin-like protease Glyma18g48580	-	-	serine-type endopeptidase activity [GO:0004252]	serine-type endopeptidase activity [GO:0004252]
4	16483748	INDEL	T	TCC	frameshift_variant	Vradi04g08170	subtilisin-like protease Glyma18g48580	-	-	serine-type endopeptidase activity [GO:0004252]	serine-type endopeptidase activity [GO:0004252]
4	16484024	SNP	*	G	frameshift_variant	Vradi04g08170	subtilisin-like protease Glyma18g48580	-	-	serine-type endopeptidase activity [GO:0004252]	serine-type endopeptidase activity [GO:0004252]
4	16484031	INDEL	GGAGA	G	frameshift_variant	Vradi04g08170	subtilisin-like protease Glyma18g48580	-	-	serine-type endopeptidase activity [GO:0004252]	serine-type endopeptidase activity [GO:0004252]
4	16510535	INDEL	CAG	C	frameshift_variant	Vradi04g08180	MDIS1-interacting receptor like kinase 2	-	integral component of membrane [GO:0016021]	ATP binding [GO:0005524]; protein kinase activity [GO:0004672]	integral component of membrane [GO:0016021]; ATP binding [GO:0005524]; protein kinase activity [GO:0004672]
4	16510536	INDEL	G	GAC	frameshift_variant	Vradi04g08180	MDIS1-interacting receptor like kinase 2	-	integral component of membrane [GO:0016021]	ATP binding [GO:0005524]; protein kinase activity [GO:0004672]	integral component of membrane [GO:0016021]; ATP binding [GO:0005524]; protein kinase activity [GO:0004672]
4	16510589	INDEL	GAATA	G	frameshift_variant	Vradi04g08180	MDIS1-interacting receptor like kinase 2	-	integral component of membrane [GO:0016021]	ATP binding [GO:0005524]; protein kinase activity [GO:0004672]	integral component of membrane [GO:0016021]; ATP binding [GO:0005524]; protein kinase activity [GO:0004672]
4	16510591	INDEL	T	TTTCC	frameshift_variant	Vradi04g08180	MDIS1-interacting receptor like kinase 2	-	integral component of membrane [GO:0016021]	ATP binding [GO:0005524]; protein kinase activity [GO:0004672]	integral component of membrane [GO:0016021]; ATP binding [GO:0005524]; protein kinase activity [GO:0004672]
4	16510804	INDEL	T	TGG	frameshift_variant	Vradi04g08180	MDIS1-interacting receptor like kinase 2	-	integral component of membrane [GO:0016021]	ATP binding [GO:0005524]; protein kinase activity [GO:0004672]	integral component of membrane [GO:0016021]; ATP binding [GO:0005524]; protein kinase activity [GO:0004672]
4	16510808	INDEL	AAC	A	frameshift_variant	Vradi04g08180	MDIS1-interacting receptor like kinase 2	-	integral component of membrane [GO:0016021]	ATP binding [GO:0005524]; protein kinase activity [GO:0004672]	integral component of membrane [GO:0016021]; ATP binding [GO:0005524]; protein kinase activity [GO:0004672]
4	16516405	INDEL	AC	A	frameshift_variant	Vradi04g08190	-	-	-	-	-
4	16516523	INDEL	A	AT	frameshift_variant	Vradi04g08190	-	-	-	-	-
4	16516525	INDEL	T	TG	frameshift_variant	Vradi04g08190	-	-	-	-	-
4	16554587	SNP	C	T	stop_gained	Vradi04g08220	-	-	-	-	-
4	16718197	INDEL	A	AT	frameshift_variant&stop_gained	Vradi04g08290	COP9 signalosome complex subunit 7 isoform X3	-	-	-	-
4	17021536	SNP	C	T	splice_donor_variant	Vradi04g08510	outer plastidial membrane protein porin	-	mitochondrial outer membrane [GO:0005741]	voltage-gated anion channel activity [GO:0008308]	mitochondrial outer membrane [GO:0005741]; voltage-gated anion channel activity [GO:0008308]
4	17052188	SNP	G	T	stop_gained	Vradi04g08540	receptor like protein 30	-	-	-	-
4	17053227	INDEL	AG	A	frameshift_variant	Vradi04g08540	receptor like protein 30	-	-	-	-
4	17053239	INDEL	A	AT	frameshift_variant	Vradi04g08540	receptor like protein 30	-	-	-	-
4	17053266	SNP	G	A	stop_gained	Vradi04g08540	receptor like protein 30	-	-	-	-
4	17053426	INDEL	TCTCCACATCCA	T	frameshift_variant	Vradi04g08540	receptor like protein 30	-	-	-	-
4	17053616	SNP	A	T	stop_gained	Vradi04g08540	receptor like protein 30	-	-	-	-
4	17072607	INDEL	TATGGCTTG	T	frameshift_variant	Vradi04g08570	Cysteine dioxygenase (EC 1.13.11.20)	-	-	cysteine dioxygenase activity [GO:0017172]; metal ion binding [GO:0046872]	cysteine dioxygenase activity [GO:0017172]; metal ion binding [GO:0046872]
4	17072640	SNP	G	A	stop_gained	Vradi04g08570	Cysteine dioxygenase (EC 1.13.11.20)	-	-	cysteine dioxygenase activity [GO:0017172]; metal ion binding [GO:0046872]	cysteine dioxygenase activity [GO:0017172]; metal ion binding [GO:0046872]
4	17142353	SNP	C	A	stop_gained	Vradi04g08650	homeobox-leucine zipper protein ATHB-23 isoform X1	-	nucleus [GO:0005634]	DNA-binding transcription factor activity, RNA polymerase II-specific [GO:0000981]; sequence-specific DNA binding [GO:0043565]	nucleus [GO:0005634]; DNA-binding transcription factor activity, RNA polymerase II-specific [GO:0000981]; sequence-specific DNA binding [GO:0043565]
4	17142532	SNP	C	T	stop_gained	Vradi04g08650	homeobox-leucine zipper protein ATHB-23 isoform X1	-	nucleus [GO:0005634]	DNA-binding transcription factor activity, RNA polymerase II-specific [GO:0000981]; sequence-specific DNA binding [GO:0043565]	nucleus [GO:0005634]; DNA-binding transcription factor activity, RNA polymerase II-specific [GO:0000981]; sequence-specific DNA binding [GO:0043565]
4	17143780	INDEL	AC	A	frameshift_variant	Vradi04g08650	homeobox-leucine zipper protein ATHB-23 isoform X1	-	nucleus [GO:0005634]	DNA-binding transcription factor activity, RNA polymerase II-specific [GO:0000981]; sequence-specific DNA binding [GO:0043565]	nucleus [GO:0005634]; DNA-binding transcription factor activity, RNA polymerase II-specific [GO:0000981]; sequence-specific DNA binding [GO:0043565]
4	17431921	INDEL	AC	A	frameshift_variant	Vradi04g08770	-	-	-	-	-
4	17431994	INDEL	GT	G	frameshift_variant	Vradi04g08770	-	-	-	-	-
4	17432003	INDEL	T	TCAAC	frameshift_variant	Vradi04g08770	-	-	-	-	-
4	17432025	SNP	A	T	stop_gained	Vradi04g08770	-	-	-	-	-
4	17521758	INDEL	GACAAGTAAGTC	G	frameshift_variant	Vradi04g08830	cyclic dof factor 2	regulation of transcription, DNA-templated [GO:0006355]	nucleus [GO:0005634]	DNA binding [GO:0003677]	nucleus [GO:0005634]; DNA binding [GO:0003677]; regulation of transcription, DNA-templated [GO:0006355]
4	17521794	INDEL	AG	A	frameshift_variant	Vradi04g08830	cyclic dof factor 2	regulation of transcription, DNA-templated [GO:0006355]	nucleus [GO:0005634]	DNA binding [GO:0003677]	nucleus [GO:0005634]; DNA binding [GO:0003677]; regulation of transcription, DNA-templated [GO:0006355]
4	17692063	SNP	C	A	stop_gained	Vradi04g08970	CSC1-like protein HYP1	ion transport [GO:0006811]	integral component of membrane [GO:0016021]	-	integral component of membrane [GO:0016021]; ion transport [GO:0006811]
4	17692150	INDEL	GCAATTGCACCGATA	G	frameshift_variant	Vradi04g08970	CSC1-like protein HYP1	ion transport [GO:0006811]	integral component of membrane [GO:0016021]	-	integral component of membrane [GO:0016021]; ion transport [GO:0006811]
4	17692213	INDEL	A	AC	frameshift_variant	Vradi04g08970	CSC1-like protein HYP1	ion transport [GO:0006811]	integral component of membrane [GO:0016021]	-	integral component of membrane [GO:0016021]; ion transport [GO:0006811]
4	17692223	INDEL	TCG	T	frameshift_variant	Vradi04g08970	CSC1-like protein HYP1	ion transport [GO:0006811]	integral component of membrane [GO:0016021]	-	integral component of membrane [GO:0016021]; ion transport [GO:0006811]
4	17692226	INDEL	TAGAAGCAG	T	frameshift_variant	Vradi04g08970	CSC1-like protein HYP1	ion transport [GO:0006811]	integral component of membrane [GO:0016021]	-	integral component of membrane [GO:0016021]; ion transport [GO:0006811]
4	17692236	INDEL	AAACT	A	frameshift_variant	Vradi04g08970	CSC1-like protein HYP1	ion transport [GO:0006811]	integral component of membrane [GO:0016021]	-	integral component of membrane [GO:0016021]; ion transport [GO:0006811]
4	17692242	INDEL	CAA	C	frameshift_variant	Vradi04g08970	CSC1-like protein HYP1	ion transport [GO:0006811]	integral component of membrane [GO:0016021]	-	integral component of membrane [GO:0016021]; ion transport [GO:0006811]
4	17692249	INDEL	TA	T	frameshift_variant	Vradi04g08970	CSC1-like protein HYP1	ion transport [GO:0006811]	integral component of membrane [GO:0016021]	-	integral component of membrane [GO:0016021]; ion transport [GO:0006811]
4	17692254	SNP	G	A	splice_donor_variant	Vradi04g08970	CSC1-like protein HYP1	ion transport [GO:0006811]	integral component of membrane [GO:0016021]	-	integral component of membrane [GO:0016021]; ion transport [GO:0006811]
4	17692255	SNP	T	A	splice_donor_variant	Vradi04g08970	CSC1-like protein HYP1	ion transport [GO:0006811]	integral component of membrane [GO:0016021]	-	integral component of membrane [GO:0016021]; ion transport [GO:0006811]
4	17694858	INDEL	AT	A	frameshift_variant	Vradi04g08970	CSC1-like protein HYP1	ion transport [GO:0006811]	integral component of membrane [GO:0016021]	-	integral component of membrane [GO:0016021]; ion transport [GO:0006811]
4	18261615	SNP	A	G	start_lost	Vradi04g09330	-	-	-	-	-
4	18283186	INDEL	T	TG	frameshift_variant	Vradi04g09350	uncharacterized protein LOC111241467	-	-	-	-
4	18283214	INDEL	A	ACG	frameshift_variant	Vradi04g09350	uncharacterized protein LOC111241467	-	-	-	-
4	18283217	INDEL	CGG	C	frameshift_variant	Vradi04g09350	uncharacterized protein LOC111241467	-	-	-	-
4	18308614	INDEL	ACCTTG	A	frameshift_variant	Vradi04g09360	uncharacterized protein LOC106759047	-	integral component of membrane [GO:0016021]	-	integral component of membrane [GO:0016021]
4	18308662	INDEL	C	CT	frameshift_variant	Vradi04g09360	uncharacterized protein LOC106759047	-	integral component of membrane [GO:0016021]	-	integral component of membrane [GO:0016021]
4	18387706	INDEL	AC	A	frameshift_variant	Vradi04g09400	receptor-like protein kinase FERONIA	-	-	ATP binding [GO:0005524]; protein kinase activity [GO:0004672]	ATP binding [GO:0005524]; protein kinase activity [GO:0004672]
4	18395317	INDEL	T	TCG	frameshift_variant	Vradi04g09410	receptor-like protein 12	-	-	-	-
4	18395320	INDEL	TAC	T	frameshift_variant	Vradi04g09410	receptor-like protein 12	-	-	-	-
4	18410891	INDEL	GTGCT	G	frameshift_variant	Vradi04g09440	COBRA-like protein	cellulose microfibril organization [GO:0010215]	anchored component of membrane [GO:0031225]	-	anchored component of membrane [GO:0031225]; cellulose microfibril organization [GO:0010215]
4	18459815	INDEL	ATT	A	frameshift_variant&stop_lost	Vradi04g09490	protein DOWNY MILDEW RESISTANCE 6-like	-	-	metal ion binding [GO:0046872]; oxidoreductase activity [GO:0016491]	metal ion binding [GO:0046872]; oxidoreductase activity [GO:0016491]
4	18490034	INDEL	CA	C	frameshift_variant	Vradi04g09520	developmental protein SEPALLATA 1 isoform X1	positive regulation of transcription by RNA polymerase II [GO:0045944]	nucleus [GO:0005634]	DNA-binding transcription factor activity [GO:0003700]; protein dimerization activity [GO:0046983]; RNA polymerase II transcription regulatory region sequence-specific DNA binding [GO:0000977]	nucleus [GO:0005634]; DNA-binding transcription factor activity [GO:0003700]; protein dimerization activity [GO:0046983]; RNA polymerase II transcription regulatory region sequence-specific DNA binding [GO:0000977]; positive regulation of transcription by RNA polymerase II [GO:0045944]
4	18598203	INDEL	CTA	C	frameshift_variant	Vradi04g09620	pentatricopeptide repeat-containing protein At3g46790, chloroplastic	-	-	zinc ion binding [GO:0008270]	zinc ion binding [GO:0008270]
4	18607131	INDEL	T	TA	frameshift_variant	Vradi04g09630	auxin transport protein BIG	-	-	zinc ion binding [GO:0008270]	zinc ion binding [GO:0008270]
4	18607194	SNP	G	A	stop_gained	Vradi04g09630	auxin transport protein BIG	-	-	zinc ion binding [GO:0008270]	zinc ion binding [GO:0008270]
4	18607211	SNP	G	T	stop_gained	Vradi04g09630	auxin transport protein BIG	-	-	zinc ion binding [GO:0008270]	zinc ion binding [GO:0008270]
4	18607264	SNP	T	A	stop_gained	Vradi04g09630	auxin transport protein BIG	-	-	zinc ion binding [GO:0008270]	zinc ion binding [GO:0008270]
4	18607302	SNP	G	A	stop_gained	Vradi04g09630	auxin transport protein BIG	-	-	zinc ion binding [GO:0008270]	zinc ion binding [GO:0008270]
4	18607321	INDEL	GGA	G	frameshift_variant	Vradi04g09630	auxin transport protein BIG	-	-	zinc ion binding [GO:0008270]	zinc ion binding [GO:0008270]
4	18608453	INDEL	CA	C	frameshift_variant	Vradi04g09630	auxin transport protein BIG	-	-	zinc ion binding [GO:0008270]	zinc ion binding [GO:0008270]
4	18608474	SNP	C	T	stop_gained	Vradi04g09630	auxin transport protein BIG	-	-	zinc ion binding [GO:0008270]	zinc ion binding [GO:0008270]
4	18608837	SNP	C	T	stop_gained	Vradi04g09630	auxin transport protein BIG	-	-	zinc ion binding [GO:0008270]	zinc ion binding [GO:0008270]
4	18633425	INDEL	GTT	G	splice_donor_variant	Vradi04g09650	transcription factor BIM2	transcription, DNA-templated [GO:0006351]	nucleus [GO:0005634]	DNA-binding transcription factor activity [GO:0003700]; protein dimerization activity [GO:0046983]	nucleus [GO:0005634]; DNA-binding transcription factor activity [GO:0003700]; protein dimerization activity [GO:0046983]; transcription, DNA-templated [GO:0006351]
4	18665068	INDEL	TCAGAA	T	frameshift_variant	Vradi04g09690	uncharacterized protein LOC106759083	-	-	-	-
4	18702030	INDEL	TC	T	frameshift_variant	Vradi04g09720	DNA-directed RNA polymerase (EC 2.7.7.6)	transcription, DNA-templated [GO:0006351]	-	DNA binding [GO:0003677]; DNA-directed 5'-3' RNA polymerase activity [GO:0003899]	DNA binding [GO:0003677]; DNA-directed 5'-3' RNA polymerase activity [GO:0003899]; transcription, DNA-templated [GO:0006351]
4	18794600	SNP	T	C	splice_donor_variant	Vradi04g09830	-	-	-	-	-
4	18916362	INDEL	G	GC	frameshift_variant	Vradi04g09970	protein FLX-like 2	cell differentiation [GO:0030154]; multicellular organism development [GO:0007275]	-	-	cell differentiation [GO:0030154]; multicellular organism development [GO:0007275]
4	18917928	SNP	C	A	stop_gained	Vradi04g09970	protein FLX-like 2	cell differentiation [GO:0030154]; multicellular organism development [GO:0007275]	-	-	cell differentiation [GO:0030154]; multicellular organism development [GO:0007275]
4	18918867	INDEL	T	TTA	frameshift_variant&stop_gained	Vradi04g09970	protein FLX-like 2	cell differentiation [GO:0030154]; multicellular organism development [GO:0007275]	-	-	cell differentiation [GO:0030154]; multicellular organism development [GO:0007275]
4	19007416	SNP	A	T	stop_gained	Vradi04g10010	LOW QUALITY PROTEIN: protein CROWDED NUCLEI 1	nucleus organization [GO:0006997]	nucleus [GO:0005634]	-	nucleus [GO:0005634]; nucleus organization [GO:0006997]
4	19007958	INDEL	C	CAT	frameshift_variant&start_lost	Vradi04g10010	LOW QUALITY PROTEIN: protein CROWDED NUCLEI 1	nucleus organization [GO:0006997]	nucleus [GO:0005634]	-	nucleus [GO:0005634]; nucleus organization [GO:0006997]
4	19089073	INDEL	CT	C	frameshift_variant	Vradi04g10080	N-alpha-acetyltransferase MAK3	-	-	N-acetyltransferase activity [GO:0008080]	N-acetyltransferase activity [GO:0008080]
4	19089075	INDEL	GAA	G	frameshift_variant	Vradi04g10080	N-alpha-acetyltransferase MAK3	-	-	N-acetyltransferase activity [GO:0008080]	N-acetyltransferase activity [GO:0008080]
4	19298526	INDEL	AT	A	frameshift_variant	Vradi04g10240	probable xyloglucan galactosyltransferase GT15	protein glycosylation [GO:0006486]	Golgi membrane [GO:0000139]; integral component of membrane [GO:0016021]	transferase activity, transferring glycosyl groups [GO:0016757]	Golgi membrane [GO:0000139]; integral component of membrane [GO:0016021]; transferase activity, transferring glycosyl groups [GO:0016757]; protein glycosylation [GO:0006486]
4	19308396	SNP	T	A	splice_donor_variant	Vradi04g10260	uncharacterized protein LOC106758037 isoform X1	-	-	-	-
4	19433768	INDEL	C	CCA	frameshift_variant	Vradi04g10410	Small nuclear ribonucleoprotein Sm D1 (snRNP core protein D1)	spliceosomal snRNP assembly [GO:0000387]	nucleus [GO:0005634]	-	nucleus [GO:0005634]; spliceosomal snRNP assembly [GO:0000387]
4	19458602	INDEL	T	TG	frameshift_variant	Vradi04g10440	-	-	-	-	-
4	19613872	INDEL	T	TGCTC	frameshift_variant	Vradi04g10600	2-oxoglutarate dehydrogenase, mitochondrial	tricarboxylic acid cycle [GO:0006099]	-	oxoglutarate dehydrogenase (succinyl-transferring) activity [GO:0004591]; thiamine pyrophosphate binding [GO:0030976]	oxoglutarate dehydrogenase (succinyl-transferring) activity [GO:0004591]; thiamine pyrophosphate binding [GO:0030976]; tricarboxylic acid cycle [GO:0006099]
4	19613874	INDEL	TCCAA	T	frameshift_variant	Vradi04g10600	2-oxoglutarate dehydrogenase, mitochondrial	tricarboxylic acid cycle [GO:0006099]	-	oxoglutarate dehydrogenase (succinyl-transferring) activity [GO:0004591]; thiamine pyrophosphate binding [GO:0030976]	oxoglutarate dehydrogenase (succinyl-transferring) activity [GO:0004591]; thiamine pyrophosphate binding [GO:0030976]; tricarboxylic acid cycle [GO:0006099]
4	19757674	INDEL	A	AATGTTTTTGCCTATATG	frameshift_variant	Vradi04g10760	CRM-domain containing factor CFM2, chloroplastic isoform X1	-	-	RNA binding [GO:0003723]	RNA binding [GO:0003723]
4	19768708	INDEL	CAT	C	frameshift_variant	Vradi04g10770	transcription initiation factor TFIID subunit 6	transcription initiation from RNA polymerase II promoter [GO:0006367]	SAGA complex [GO:0000124]; SLIK (SAGA-like) complex [GO:0046695]; transcription factor TFIID complex [GO:0005669]	protein heterodimerization activity [GO:0046982]; RNA polymerase II general transcription initiation factor activity [GO:0016251]; translation initiation factor activity [GO:0003743]	SAGA complex [GO:0000124]; SLIK (SAGA-like) complex [GO:0046695]; transcription factor TFIID complex [GO:0005669]; protein heterodimerization activity [GO:0046982]; RNA polymerase II general transcription initiation factor activity [GO:0016251]; translation initiation factor activity [GO:0003743]; transcription initiation from RNA polymerase II promoter [GO:0006367]
4	19768731	SNP	G	T	stop_gained	Vradi04g10770	transcription initiation factor TFIID subunit 6	transcription initiation from RNA polymerase II promoter [GO:0006367]	SAGA complex [GO:0000124]; SLIK (SAGA-like) complex [GO:0046695]; transcription factor TFIID complex [GO:0005669]	protein heterodimerization activity [GO:0046982]; RNA polymerase II general transcription initiation factor activity [GO:0016251]; translation initiation factor activity [GO:0003743]	SAGA complex [GO:0000124]; SLIK (SAGA-like) complex [GO:0046695]; transcription factor TFIID complex [GO:0005669]; protein heterodimerization activity [GO:0046982]; RNA polymerase II general transcription initiation factor activity [GO:0016251]; translation initiation factor activity [GO:0003743]; transcription initiation from RNA polymerase II promoter [GO:0006367]
4	19834279	SNP	G	A	stop_gained	Vradi04g10800	-	-	-	-	-
4	19941690	INDEL	C	CA	frameshift_variant	Vradi04g10900	uncharacterized protein LOC106758892	-	-	-	-
4	19943159	SNP	A	T	splice_acceptor_variant	Vradi04g10900	uncharacterized protein LOC106758892	-	-	-	-
4	19990444	INDEL	A	AT	frameshift_variant	Vradi04g10960	-	-	-	-	-
4	20010127	SNP	G	A	splice_donor_variant	Vradi04g10980	uncharacterized protein LOC106758766	-	-	-	-
4	20010735	INDEL	C	CA	frameshift_variant	Vradi04g10980	uncharacterized protein LOC106758766	-	-	-	-
4	20079189	INDEL	GT	G	frameshift_variant	Vradi04g11060	probable non-specific lipid-transfer protein AKCS9	lipid transport [GO:0006869]	-	-	lipid transport [GO:0006869]
4	20079191	INDEL	C	CAA	frameshift_variant	Vradi04g11060	probable non-specific lipid-transfer protein AKCS9	lipid transport [GO:0006869]	-	-	lipid transport [GO:0006869]
4	20079192	INDEL	GACCCT	G	frameshift_variant	Vradi04g11060	probable non-specific lipid-transfer protein AKCS9	lipid transport [GO:0006869]	-	-	lipid transport [GO:0006869]
4	20079200	INDEL	CCT	C	frameshift_variant	Vradi04g11060	probable non-specific lipid-transfer protein AKCS9	lipid transport [GO:0006869]	-	-	lipid transport [GO:0006869]
4	20079203	INDEL	GTT	G	frameshift_variant	Vradi04g11060	probable non-specific lipid-transfer protein AKCS9	lipid transport [GO:0006869]	-	-	lipid transport [GO:0006869]
4	20079261	INDEL	C	CGT	frameshift_variant	Vradi04g11060	probable non-specific lipid-transfer protein AKCS9	lipid transport [GO:0006869]	-	-	lipid transport [GO:0006869]
4	20079262	INDEL	CAA	C	frameshift_variant	Vradi04g11060	probable non-specific lipid-transfer protein AKCS9	lipid transport [GO:0006869]	-	-	lipid transport [GO:0006869]
4	20087921	INDEL	ACG	A	frameshift_variant	Vradi04g11070	LEAF RUST 10 DISEASE-RESISTANCE LOCUS RECEPTOR-LIKE PROTEIN KINASE-like 2.1	-	-	kinase activity [GO:0016301]; polysaccharide binding [GO:0030247]	kinase activity [GO:0016301]; polysaccharide binding [GO:0030247]
4	20087926	INDEL	CT	C	frameshift_variant	Vradi04g11070	LEAF RUST 10 DISEASE-RESISTANCE LOCUS RECEPTOR-LIKE PROTEIN KINASE-like 2.1	-	-	kinase activity [GO:0016301]; polysaccharide binding [GO:0030247]	kinase activity [GO:0016301]; polysaccharide binding [GO:0030247]
4	20087949	INDEL	A	ATATAATTCAATCC	frameshift_variant&stop_gained	Vradi04g11070	LEAF RUST 10 DISEASE-RESISTANCE LOCUS RECEPTOR-LIKE PROTEIN KINASE-like 2.1	-	-	kinase activity [GO:0016301]; polysaccharide binding [GO:0030247]	kinase activity [GO:0016301]; polysaccharide binding [GO:0030247]
4	20087952	INDEL	G	GT	frameshift_variant	Vradi04g11070	LEAF RUST 10 DISEASE-RESISTANCE LOCUS RECEPTOR-LIKE PROTEIN KINASE-like 2.1	-	-	kinase activity [GO:0016301]; polysaccharide binding [GO:0030247]	kinase activity [GO:0016301]; polysaccharide binding [GO:0030247]
4	20289913	INDEL	TATTGGAATGGAACAGAACCGAGGCTTTGTCTCACTG	T	stop_gained	Vradi04g11230	-	-	-	-	-
4	20289996	INDEL	TG	T	frameshift_variant	Vradi04g11230	-	-	-	-	-
4	20290008	SNP	G	A	stop_gained	Vradi04g11230	-	-	-	-	-
4	20290009	SNP	C	T	stop_gained	Vradi04g11230	-	-	-	-	-
4	20290019	INDEL	AG	A	frameshift_variant	Vradi04g11230	-	-	-	-	-
4	20290255	INDEL	GC	G	frameshift_variant	Vradi04g11230	-	-	-	-	-
4	20290421	INDEL	TC	T	frameshift_variant	Vradi04g11230	-	-	-	-	-
4	20438351	SNP	A	G	splice_donor_variant	Vradi04g11350	heparan-alpha-glucosaminide N-acetyltransferase	-	integral component of membrane [GO:0016021]	transferase activity [GO:0016740]	integral component of membrane [GO:0016021]; transferase activity [GO:0016740]
4	20439211	INDEL	TG	T	frameshift_variant	Vradi04g11350	heparan-alpha-glucosaminide N-acetyltransferase	-	integral component of membrane [GO:0016021]	transferase activity [GO:0016740]	integral component of membrane [GO:0016021]; transferase activity [GO:0016740]
4	20615161	SNP	T	C	splice_donor_variant	Vradi04g11440	-	-	-	-	-
4	20623280	SNP	G	A	splice_acceptor_variant	Vradi04g11460	DExH-box ATP-dependent RNA helicase DExH9 isoform X1	RNA catabolic process [GO:0006401]	-	ATP binding [GO:0005524]; RNA binding [GO:0003723]; RNA helicase activity [GO:0003724]	ATP binding [GO:0005524]; RNA binding [GO:0003723]; RNA helicase activity [GO:0003724]; RNA catabolic process [GO:0006401]
5	293186	SNP	G	A	stop_gained	Vradi05g00230	tyrosine-sulfated glycopeptide receptor 1	-	integral component of membrane [GO:0016021]	ATP binding [GO:0005524]; protein kinase activity [GO:0004672]	integral component of membrane [GO:0016021]; ATP binding [GO:0005524]; protein kinase activity [GO:0004672]
5	293246	INDEL	CGAGACCCCTGGATG	C	frameshift_variant	Vradi05g00230	tyrosine-sulfated glycopeptide receptor 1	-	integral component of membrane [GO:0016021]	ATP binding [GO:0005524]; protein kinase activity [GO:0004672]	integral component of membrane [GO:0016021]; ATP binding [GO:0005524]; protein kinase activity [GO:0004672]
5	299841	INDEL	A	AC	frameshift_variant	Vradi05g00240	uncharacterized protein C594.04c	lipid metabolic process [GO:0006629]	integral component of membrane [GO:0016021]	oxidoreductase activity, acting on the CH-CH group of donors [GO:0016627]	integral component of membrane [GO:0016021]; oxidoreductase activity, acting on the CH-CH group of donors [GO:0016627]; lipid metabolic process [GO:0006629]
5	351392	INDEL	T	TAGAGCAATATTAGTAGCATAAACATGTCCAAAATGACAACAAATGCATGGCATGAG	frameshift_variant	Vradi05g00290	Inorganic diphosphatase (EC 3.6.1.1)	phosphate-containing compound metabolic process [GO:0006796]	cytoplasm [GO:0005737]	inorganic diphosphatase activity [GO:0004427]; magnesium ion binding [GO:0000287]	cytoplasm [GO:0005737]; inorganic diphosphatase activity [GO:0004427]; magnesium ion binding [GO:0000287]; phosphate-containing compound metabolic process [GO:0006796]
5	429446	SNP	A	G	stop_lost	Vradi05g00390	Pyruvate dehydrogenase E1 component subunit alpha (EC 1.2.4.1)	acetyl-CoA biosynthetic process from pyruvate [GO:0006086]; glycolytic process [GO:0006096]	intracellular membrane-bounded organelle [GO:0043231]	pyruvate dehydrogenase (acetyl-transferring) activity [GO:0004739]	intracellular membrane-bounded organelle [GO:0043231]; pyruvate dehydrogenase (acetyl-transferring) activity [GO:0004739]; acetyl-CoA biosynthetic process from pyruvate [GO:0006086]; glycolytic process [GO:0006096]
5	581133	INDEL	CT	C	frameshift_variant	Vradi05g00520	-	-	-	-	-
5	687388	SNP	A	T	stop_gained	tRNA-Pro	-	-	-	-	-
5	787294	INDEL	T	TA	frameshift_variant	Vradi05g00680	major allergen Pru av 1	abscisic acid-activated signaling pathway [GO:0009738]; defense response [GO:0006952]	-	abscisic acid binding [GO:0010427]; protein phosphatase inhibitor activity [GO:0004864]; signaling receptor activity [GO:0038023]	abscisic acid binding [GO:0010427]; protein phosphatase inhibitor activity [GO:0004864]; signaling receptor activity [GO:0038023]; abscisic acid-activated signaling pathway [GO:0009738]; defense response [GO:0006952]
5	1155399	SNP	G	A	splice_acceptor_variant	Vradi05g01090	vesicle-associated membrane protein 724 isoform X1	protein transport [GO:0015031]; vesicle-mediated transport [GO:0016192]	integral component of membrane [GO:0016021]	-	integral component of membrane [GO:0016021]; protein transport [GO:0015031]; vesicle-mediated transport [GO:0016192]
5	1404607	INDEL	G	GTACA	splice_donor_variant	Vradi05g01310	Peroxidase (EC 1.11.1.7)	hydrogen peroxide catabolic process [GO:0042744]; response to oxidative stress [GO:0006979]	extracellular region [GO:0005576]	heme binding [GO:0020037]; metal ion binding [GO:0046872]; peroxidase activity [GO:0004601]	extracellular region [GO:0005576]; heme binding [GO:0020037]; metal ion binding [GO:0046872]; peroxidase activity [GO:0004601]; hydrogen peroxide catabolic process [GO:0042744]; response to oxidative stress [GO:0006979]
5	1972174	INDEL	TTGGTA	T	frameshift_variant&splice_donor_variant	Vradi05g01710	protein INAPERTURATE POLLEN1	transcription, DNA-templated [GO:0006351]	-	sequence-specific DNA binding [GO:0043565]	sequence-specific DNA binding [GO:0043565]; transcription, DNA-templated [GO:0006351]
5	1977358	INDEL	CT	C	frameshift_variant	Vradi05g01710	protein INAPERTURATE POLLEN1	transcription, DNA-templated [GO:0006351]	-	sequence-specific DNA binding [GO:0043565]	sequence-specific DNA binding [GO:0043565]; transcription, DNA-templated [GO:0006351]
5	1977487	INDEL	CT	C	frameshift_variant	Vradi05g01710	protein INAPERTURATE POLLEN1	transcription, DNA-templated [GO:0006351]	-	sequence-specific DNA binding [GO:0043565]	sequence-specific DNA binding [GO:0043565]; transcription, DNA-templated [GO:0006351]
5	1977607	INDEL	TTAAG	T	splice_donor_variant	Vradi05g01710	protein INAPERTURATE POLLEN1	transcription, DNA-templated [GO:0006351]	-	sequence-specific DNA binding [GO:0043565]	sequence-specific DNA binding [GO:0043565]; transcription, DNA-templated [GO:0006351]
5	1978046	SNP	C	T	stop_gained	Vradi05g01710	protein INAPERTURATE POLLEN1	transcription, DNA-templated [GO:0006351]	-	sequence-specific DNA binding [GO:0043565]	sequence-specific DNA binding [GO:0043565]; transcription, DNA-templated [GO:0006351]
5	1978211	INDEL	A	AGC	frameshift_variant	Vradi05g01710	protein INAPERTURATE POLLEN1	transcription, DNA-templated [GO:0006351]	-	sequence-specific DNA binding [GO:0043565]	sequence-specific DNA binding [GO:0043565]; transcription, DNA-templated [GO:0006351]
5	2043571	SNP	C	T	stop_gained	Vradi05g01750	pectinesterase inhibitor 3	-	-	enzyme inhibitor activity [GO:0004857]	enzyme inhibitor activity [GO:0004857]
5	2080956	INDEL	AG	A	splice_acceptor_variant	Vradi05g01770	C-type lectin receptor-like tyrosine-protein kinase At1g52310 isoform X3	-	integral component of membrane [GO:0016021]	ATP binding [GO:0005524]; carbohydrate binding [GO:0030246]; protein tyrosine kinase activity [GO:0004713]	integral component of membrane [GO:0016021]; ATP binding [GO:0005524]; carbohydrate binding [GO:0030246]; protein tyrosine kinase activity [GO:0004713]
5	2453741	INDEL	TA	T	frameshift_variant	Vradi05g02070	uncharacterized protein LOC106762261 isoform X1	-	-	-	-
5	2646012	INDEL	CAG	C	frameshift_variant	Vradi05g02200	protein PLASTID MOVEMENT IMPAIRED 1-like	-	-	-	-
5	2646041	SNP	C	T	stop_gained	Vradi05g02200	protein PLASTID MOVEMENT IMPAIRED 1-like	-	-	-	-
5	2646279	SNP	G	A	stop_gained	Vradi05g02200	protein PLASTID MOVEMENT IMPAIRED 1-like	-	-	-	-
5	2661708	INDEL	AC	A	frameshift_variant	Vradi05g02220	uncharacterized protein LOC106761755	-	integral component of membrane [GO:0016021]	-	integral component of membrane [GO:0016021]
5	2661711	SNP	C	A	stop_gained	Vradi05g02220	uncharacterized protein LOC106761755	-	integral component of membrane [GO:0016021]	-	integral component of membrane [GO:0016021]
5	2661783	SNP	G	A	stop_gained	Vradi05g02220	uncharacterized protein LOC106761755	-	integral component of membrane [GO:0016021]	-	integral component of membrane [GO:0016021]
5	2661822	SNP	G	A	stop_gained	Vradi05g02220	uncharacterized protein LOC106761755	-	integral component of membrane [GO:0016021]	-	integral component of membrane [GO:0016021]
5	2661836	INDEL	CGTCTGGCA	C	frameshift_variant	Vradi05g02220	uncharacterized protein LOC106761755	-	integral component of membrane [GO:0016021]	-	integral component of membrane [GO:0016021]
5	2661898	SNP	G	T	stop_gained	Vradi05g02220	uncharacterized protein LOC106761755	-	integral component of membrane [GO:0016021]	-	integral component of membrane [GO:0016021]
5	2792946	INDEL	TCATTCTTATTTTATG	T	frameshift_variant&splice_acceptor_variant	Vradi05g02330	O-acyltransferase	triglyceride biosynthetic process [GO:0019432]	endoplasmic reticulum membrane [GO:0005789]; integral component of membrane [GO:0016021]	diacylglycerol O-acyltransferase activity [GO:0004144]	endoplasmic reticulum membrane [GO:0005789]; integral component of membrane [GO:0016021]; diacylglycerol O-acyltransferase activity [GO:0004144]; triglyceride biosynthetic process [GO:0019432]
5	2841587	INDEL	G	GGTACGGTGATCATTTT	splice_donor_variant	Vradi05g02380	nucleosome assembly protein 13-like	nucleosome assembly [GO:0006334]	nucleus [GO:0005634]	-	nucleus [GO:0005634]; nucleosome assembly [GO:0006334]
5	2844719	INDEL	AATGATGGTGATTTGTTGGT	A	splice_acceptor_variant	Vradi05g02390	DNA repair protein recA homolog 3, mitochondrial-like	DNA recombination [GO:0006310]; DNA repair [GO:0006281]	-	ATP binding [GO:0005524]; DNA-dependent ATPase activity [GO:0008094]; single-stranded DNA binding [GO:0003697]	ATP binding [GO:0005524]; DNA-dependent ATPase activity [GO:0008094]; single-stranded DNA binding [GO:0003697]; DNA recombination [GO:0006310]; DNA repair [GO:0006281]
5	3696849	SNP	A	T	stop_gained	Vradi05g02890	lysine-specific demethylase JMJ18-like	methylation [GO:0032259]	nucleus [GO:0005634]	methyltransferase activity [GO:0008168]	nucleus [GO:0005634]; methyltransferase activity [GO:0008168]; methylation [GO:0032259]
5	3698379	INDEL	TAGAGTACTGG	T	frameshift_variant	Vradi05g02890	lysine-specific demethylase JMJ18-like	methylation [GO:0032259]	nucleus [GO:0005634]	methyltransferase activity [GO:0008168]	nucleus [GO:0005634]; methyltransferase activity [GO:0008168]; methylation [GO:0032259]
5	3706756	SNP	G	T	stop_gained	Vradi05g02900	gamma-soluble NSF attachment protein	intracellular protein transport [GO:0006886]	-	-	intracellular protein transport [GO:0006886]
5	4566776	SNP	G	A	stop_gained	Vradi05g03470	LOW QUALITY PROTEIN: putative pentatricopeptide repeat-containing protein At1g19290	-	-	-	-
5	4566817	INDEL	A	AC	frameshift_variant	Vradi05g03470	LOW QUALITY PROTEIN: putative pentatricopeptide repeat-containing protein At1g19290	-	-	-	-
5	4566858	INDEL	GA	G	frameshift_variant	Vradi05g03470	LOW QUALITY PROTEIN: putative pentatricopeptide repeat-containing protein At1g19290	-	-	-	-
5	4567015	INDEL	A	AAGTTGTTGGTGCAGTGAAGGGAG	frameshift_variant	Vradi05g03470	LOW QUALITY PROTEIN: putative pentatricopeptide repeat-containing protein At1g19290	-	-	-	-
5	4567169	INDEL	G	GGGCGGCGGCGGGGTGAAGGCGGA	frameshift_variant	Vradi05g03470	LOW QUALITY PROTEIN: putative pentatricopeptide repeat-containing protein At1g19290	-	-	-	-
5	4583083	INDEL	A	ATC	frameshift_variant	Vradi05g03490	protein MEI2-like 5	meiotic cell cycle [GO:0051321]; positive regulation of growth [GO:0045927]; positive regulation of meiotic nuclear division [GO:0045836]	-	mRNA binding [GO:0003729]	mRNA binding [GO:0003729]; meiotic cell cycle [GO:0051321]; positive regulation of growth [GO:0045927]; positive regulation of meiotic nuclear division [GO:0045836]
5	4715219	INDEL	TCTCTAGCCACCATTCGAACATCCCAGACACGTATACTGCCATCAGATGATCCAGATGCCACC	T	frameshift_variant	Vradi05g03590	p21-activated protein kinase-interacting protein 1	-	Cul4-RING E3 ubiquitin ligase complex [GO:0080008]; nucleolus [GO:0005730]	kinase activity [GO:0016301]	Cul4-RING E3 ubiquitin ligase complex [GO:0080008]; nucleolus [GO:0005730]; kinase activity [GO:0016301]
5	4740840	INDEL	C	CTATTTTTCAA	splice_acceptor_variant	Vradi05g03610	-	-	-	-	-
5	5176643	SNP	C	T	stop_gained	Vradi05g03780	uncharacterized protein LOC106761917	chromatin organization [GO:0006325]	nucleus [GO:0005634]	chromatin binding [GO:0003682]	nucleus [GO:0005634]; chromatin binding [GO:0003682]; chromatin organization [GO:0006325]
5	5236129	SNP	G	C	stop_gained	Vradi05g03810	Resistant specific protein-2	-	-	-	-
5	5236401	SNP	G	A	stop_gained	Vradi05g03810	Resistant specific protein-2	-	-	-	-
5	5236531	INDEL	G	GTT	frameshift_variant	Vradi05g03810	Resistant specific protein-2	-	-	-	-
5	5279158	SNP	C	G	splice_acceptor_variant	Vradi05g03820	-	-	-	-	-
5	5514031	SNP	C	T	stop_gained	Vradi05g03930	Resistant specific protein-3	-	-	-	-
5	5635275	SNP	T	C	splice_donor_variant	Vradi05g03990	-	-	-	-	-
5	5730587	INDEL	C	CATGGAAAGATGAGAGCGTGTTTGAGTTTGGTGTTG	frameshift_variant	Vradi05g04040	polygalacturonase 1 beta-like protein 2	-	-	-	-
5	5881180	INDEL	CG	C	frameshift_variant	Vradi05g04090	Carbonic anhydrase (EC 4.2.1.1) (Carbonate dehydratase)	carbon utilization [GO:0015976]	-	carbonate dehydratase activity [GO:0004089]; zinc ion binding [GO:0008270]	carbonate dehydratase activity [GO:0004089]; zinc ion binding [GO:0008270]; carbon utilization [GO:0015976]
5	6024037	INDEL	AG	A	frameshift_variant	Vradi05g04130	Non-specific serine/threonine protein kinase (EC 2.7.11.1)	DNA repair [GO:0006281]	nucleus [GO:0005634]	ATP binding [GO:0005524]; protein serine kinase activity [GO:0106310]; protein threonine kinase activity [GO:0106311]	nucleus [GO:0005634]; ATP binding [GO:0005524]; protein serine kinase activity [GO:0106310]; protein threonine kinase activity [GO:0106311]; DNA repair [GO:0006281]
5	6060469	INDEL	G	GGAGAA	frameshift_variant	Vradi05g04150	Pantothenate kinase 2 (EC 2.7.1.33)	coenzyme A biosynthetic process [GO:0015937]	-	ATP binding [GO:0005524]; metal ion binding [GO:0046872]; pantothenate kinase activity [GO:0004594]	ATP binding [GO:0005524]; metal ion binding [GO:0046872]; pantothenate kinase activity [GO:0004594]; coenzyme A biosynthetic process [GO:0015937]
5	6060535	INDEL	GAAGAAGAGTGTGGAAGCAAAGGAAAGGAA	G	frameshift_variant	Vradi05g04150	Pantothenate kinase 2 (EC 2.7.1.33)	coenzyme A biosynthetic process [GO:0015937]	-	ATP binding [GO:0005524]; metal ion binding [GO:0046872]; pantothenate kinase activity [GO:0004594]	ATP binding [GO:0005524]; metal ion binding [GO:0046872]; pantothenate kinase activity [GO:0004594]; coenzyme A biosynthetic process [GO:0015937]
5	6074724	SNP	G	C	stop_gained	Vradi05g04150	Pantothenate kinase 2 (EC 2.7.1.33)	coenzyme A biosynthetic process [GO:0015937]	-	ATP binding [GO:0005524]; metal ion binding [GO:0046872]; pantothenate kinase activity [GO:0004594]	ATP binding [GO:0005524]; metal ion binding [GO:0046872]; pantothenate kinase activity [GO:0004594]; coenzyme A biosynthetic process [GO:0015937]
5	6074860	SNP	C	T	splice_acceptor_variant	Vradi05g04150	Pantothenate kinase 2 (EC 2.7.1.33)	coenzyme A biosynthetic process [GO:0015937]	-	ATP binding [GO:0005524]; metal ion binding [GO:0046872]; pantothenate kinase activity [GO:0004594]	ATP binding [GO:0005524]; metal ion binding [GO:0046872]; pantothenate kinase activity [GO:0004594]; coenzyme A biosynthetic process [GO:0015937]
5	6206413	INDEL	TGATTGATTCCTGAG	T	frameshift_variant	Vradi05g04210	-	-	-	-	-
5	6206893	SNP	C	G	splice_acceptor_variant	Vradi05g04210	-	-	-	-	-
5	6208511	SNP	G	A	splice_donor_variant	Vradi05g04210	-	-	-	-	-
5	6259306	SNP	C	A	splice_donor_variant	Vradi05g04220	-	-	-	-	-
5	6322604	SNP	*	G	frameshift_variant	Vradi05g04230	-	-	-	-	-
5	6396546	INDEL	C	CTAAT	splice_acceptor_variant	Vradi05g04250	serine carboxypeptidase-like 1	-	-	serine-type carboxypeptidase activity [GO:0004185]	serine-type carboxypeptidase activity [GO:0004185]
5	6401763	INDEL	TCC	T	frameshift_variant	Vradi05g04250	serine carboxypeptidase-like 1	-	-	serine-type carboxypeptidase activity [GO:0004185]	serine-type carboxypeptidase activity [GO:0004185]
5	6416781	SNP	C	A	splice_acceptor_variant	Vradi05g04260	-	-	-	-	-
5	6499609	INDEL	GA	G	frameshift_variant	Vradi05g04280	triose phosphate/phosphate translocator, non-green plastid, chloroplastic	-	chloroplast membrane [GO:0031969]; integral component of membrane [GO:0016021]	transmembrane transporter activity [GO:0022857]	chloroplast membrane [GO:0031969]; integral component of membrane [GO:0016021]; transmembrane transporter activity [GO:0022857]
5	6632235	INDEL	G	GTT	frameshift_variant	Vradi05g04350	homeobox protein knotted-1-like 6	-	nucleus [GO:0005634]	DNA binding [GO:0003677]; DNA-binding transcription factor activity, RNA polymerase II-specific [GO:0000981]	nucleus [GO:0005634]; DNA binding [GO:0003677]; DNA-binding transcription factor activity, RNA polymerase II-specific [GO:0000981]
5	6890732	INDEL	CCAAGTAAAAGCTCT	C	frameshift_variant&start_lost	Vradi05g04450	cell division cycle protein 48 homolog	cell division [GO:0051301]	-	ATPase activity [GO:0016887]; ATP binding [GO:0005524]	ATP binding [GO:0005524]; ATPase activity [GO:0016887]; cell division [GO:0051301]
5	7064950	INDEL	GCTTGGCCTACCTTCACGAGGAATCACGTGTGAGAATCATTTATAGAGACATAAGATTGAGCAACATTCTACTTGAGGAGGACTTCACACCAAAGATCCCGTCAGATCTGTGCTGGT	G	frameshift_variant&stop_lost	Vradi05g04540	-	-	-	-	-
5	7082543	INDEL	TGACC	T	frameshift_variant&splice_donor_variant	Vradi05g04550	putative pentatricopeptide repeat-containing protein At1g64310	-	-	-	-
5	7455502	INDEL	G	GACCAATCGAGTGAACCCCATTGAATA	frameshift_variant	Vradi05g04690	Elongation factor Tu	-	chloroplast [GO:0009507]	GTPase activity [GO:0003924]; GTP binding [GO:0005525]; translation elongation factor activity [GO:0003746]	chloroplast [GO:0009507]; GTP binding [GO:0005525]; GTPase activity [GO:0003924]; translation elongation factor activity [GO:0003746]
5	7720818	INDEL	A	ATC	frameshift_variant	Vradi05g04810	-	-	-	-	-
5	7720927	INDEL	T	TA	frameshift_variant	Vradi05g04810	-	-	-	-	-
5	7728164	INDEL	CG	C	frameshift_variant	Vradi05g04820	coiled-coil domain-containing protein SCD2 isoform X1	cytokinesis by cell plate formation [GO:0000911]	-	-	cytokinesis by cell plate formation [GO:0000911]
5	7728196	SNP	C	T	stop_gained	Vradi05g04820	coiled-coil domain-containing protein SCD2 isoform X1	cytokinesis by cell plate formation [GO:0000911]	-	-	cytokinesis by cell plate formation [GO:0000911]
5	7757574	SNP	C	T	splice_donor_variant	Vradi05g04840	uncharacterized protein LOC111242333	-	-	cysteine-type peptidase activity [GO:0008234]	cysteine-type peptidase activity [GO:0008234]
5	8008273	SNP	C	T	stop_gained	Vradi05g04870	-	-	-	-	-
5	8549826	SNP	C	T	stop_gained	Vradi05g04940	-	-	-	-	-
5	8683567	INDEL	GT	G	frameshift_variant	Vradi05g04950	-	-	-	-	-
5	8965266	SNP	G	A	stop_gained	Vradi05g05060	bZIP transcription factor 18	-	-	DNA-binding transcription factor activity [GO:0003700]	DNA-binding transcription factor activity [GO:0003700]
5	8987701	SNP	G	T	splice_acceptor_variant	Vradi05g05070	RING-H2 finger protein ATL74 isoform X1	-	integral component of membrane [GO:0016021]	-	integral component of membrane [GO:0016021]
5	9322928	SNP	A	G	start_lost	Vradi05g05140	-	-	-	-	-
5	9540945	INDEL	A	ATG	frameshift_variant	Vradi05g05230	methylesterase 17	-	-	-	-
5	9786160	SNP	C	G	splice_donor_variant	Vradi05g05290	-	-	-	-	-
5	9811594	SNP	G	A	stop_gained	Vradi05g05320	-	-	-	-	-
5	10497935	SNP	T	C	splice_acceptor_variant	Vradi05g05550	TITAN-like protein isoform X2	-	-	-	-
5	10499420	INDEL	CTGGAAAT	C	frameshift_variant	Vradi05g05550	TITAN-like protein isoform X2	-	-	-	-
5	10499428	INDEL	CTA	C	splice_acceptor_variant	Vradi05g05550	TITAN-like protein isoform X2	-	-	-	-
5	10531078	SNP	G	A	splice_acceptor_variant	Vradi05g05580	uncharacterized protein LOC111241781	-	-	-	-
5	11023978	INDEL	TG	T	frameshift_variant	Vradi05g05770	1,3-beta-glucan synthase (EC 2.4.1.34)	(1->3)-beta-D-glucan biosynthetic process [GO:0006075]; cell wall organization [GO:0071555]; regulation of cell shape [GO:0008360]	1,3-beta-D-glucan synthase complex [GO:0000148]; integral component of membrane [GO:0016021]	1,3-beta-D-glucan synthase activity [GO:0003843]	1,3-beta-D-glucan synthase complex [GO:0000148]; integral component of membrane [GO:0016021]; 1,3-beta-D-glucan synthase activity [GO:0003843]; (1->3)-beta-D-glucan biosynthetic process [GO:0006075]; cell wall organization [GO:0071555]; regulation of cell shape [GO:0008360]
5	11702714	SNP	C	T	splice_acceptor_variant	Vradi05g06020	protein POLLEN DEFECTIVE IN GUIDANCE 1	-	integral component of membrane [GO:0016021]	-	integral component of membrane [GO:0016021]
5	11703624	SNP	C	T	stop_gained	Vradi05g06020	protein POLLEN DEFECTIVE IN GUIDANCE 1	-	integral component of membrane [GO:0016021]	-	integral component of membrane [GO:0016021]
5	11703894	INDEL	AT	A	frameshift_variant	Vradi05g06020	protein POLLEN DEFECTIVE IN GUIDANCE 1	-	integral component of membrane [GO:0016021]	-	integral component of membrane [GO:0016021]
5	11772828	SNP	C	T	stop_gained	Vradi05g06040	chromophore lyase CRL, chloroplastic	protein-phycocyanobilin linkage [GO:0017009]	-	lyase activity [GO:0016829]	lyase activity [GO:0016829]; protein-phycocyanobilin linkage [GO:0017009]
5	12053025	INDEL	GGAATAGT	G	frameshift_variant	Vradi05g06060	-	-	-	-	-
5	12097797	INDEL	C	CA	frameshift_variant	Vradi05g06070	uncharacterized protein LOC111241952	-	-	-	-
5	12100657	SNP	A	C	stop_gained	Vradi05g06070	uncharacterized protein LOC111241952	-	-	-	-
5	12714948	INDEL	C	CT	frameshift_variant	Vradi05g06230	-	-	-	-	-
5	12916480	INDEL	GTT	G	splice_donor_variant	Vradi05g06380	-	-	-	-	-
5	13706623	SNP	C	T	splice_acceptor_variant	Vradi05g06800	pentatricopeptide repeat-containing protein At1g06710, mitochondrial	-	-	-	-
5	14173005	INDEL	GCGAGC	G	frameshift_variant&splice_acceptor_variant	Vradi05g07080	Sm protein F	spliceosomal snRNP assembly [GO:0000387]	spliceosomal complex [GO:0005681]	RNA binding [GO:0003723]	spliceosomal complex [GO:0005681]; RNA binding [GO:0003723]; spliceosomal snRNP assembly [GO:0000387]
5	14398639	SNP	A	T	start_lost	Vradi05g07210	5'-adenylylsulfate reductase-like 4 isoform X1	-	integral component of membrane [GO:0016021]	-	integral component of membrane [GO:0016021]
5	14440106	SNP	G	A	splice_donor_variant	Vradi05g07250	-	-	-	-	-
5	14440133	INDEL	T	TAC	frameshift_variant	Vradi05g07250	-	-	-	-	-
5	14659624	INDEL	AGGGCTCAAGACTAGGATTAC	A	frameshift_variant	Vradi05g07380	isoamylase 3, chloroplastic isoform X1	carbohydrate metabolic process [GO:0005975]	-	hydrolase activity, hydrolyzing O-glycosyl compounds [GO:0004553]	hydrolase activity, hydrolyzing O-glycosyl compounds [GO:0004553]; carbohydrate metabolic process [GO:0005975]
5	14907934	INDEL	AC	A	frameshift_variant	Vradi05g07520	protein CLT2, chloroplastic	-	integral component of membrane [GO:0016021]	-	integral component of membrane [GO:0016021]
5	14946440	INDEL	TATCC	T	frameshift_variant	Vradi05g07540	protein SABRE isoform X5	-	-	-	-
5	15273044	INDEL	AG	A	frameshift_variant	Vradi05g07690	Acetyl-CoA carboxylase (EC 6.4.1.2)	fatty acid biosynthetic process [GO:0006633]; malonyl-CoA biosynthetic process [GO:2001295]	-	acetyl-CoA carboxylase activity [GO:0003989]; ATP binding [GO:0005524]; metal ion binding [GO:0046872]	acetyl-CoA carboxylase activity [GO:0003989]; ATP binding [GO:0005524]; metal ion binding [GO:0046872]; fatty acid biosynthetic process [GO:0006633]; malonyl-CoA biosynthetic process [GO:2001295]
5	15273061	INDEL	TG	T	frameshift_variant	Vradi05g07690	Acetyl-CoA carboxylase (EC 6.4.1.2)	fatty acid biosynthetic process [GO:0006633]; malonyl-CoA biosynthetic process [GO:2001295]	-	acetyl-CoA carboxylase activity [GO:0003989]; ATP binding [GO:0005524]; metal ion binding [GO:0046872]	acetyl-CoA carboxylase activity [GO:0003989]; ATP binding [GO:0005524]; metal ion binding [GO:0046872]; fatty acid biosynthetic process [GO:0006633]; malonyl-CoA biosynthetic process [GO:2001295]
5	15332193	INDEL	TTAAC	T	frameshift_variant&stop_lost	Vradi05g07740	-	-	-	-	-
5	15454417	SNP	G	A	splice_acceptor_variant	Vradi05g07760	-	-	-	-	-
5	15493796	INDEL	C	CT	frameshift_variant	Vradi05g07780	geranylgeranyl transferase type-2 subunit alpha 1	protein prenylation [GO:0018342]	-	protein prenyltransferase activity [GO:0008318]	protein prenyltransferase activity [GO:0008318]; protein prenylation [GO:0018342]
5	15493801	INDEL	T	TGA	frameshift_variant	Vradi05g07780	geranylgeranyl transferase type-2 subunit alpha 1	protein prenylation [GO:0018342]	-	protein prenyltransferase activity [GO:0008318]	protein prenyltransferase activity [GO:0008318]; protein prenylation [GO:0018342]
5	15493802	INDEL	T	TAAAG	frameshift_variant	Vradi05g07780	geranylgeranyl transferase type-2 subunit alpha 1	protein prenylation [GO:0018342]	-	protein prenyltransferase activity [GO:0008318]	protein prenyltransferase activity [GO:0008318]; protein prenylation [GO:0018342]
5	15497019	SNP	T	G	stop_gained	Vradi05g07790	-	-	-	-	-
5	15499950	SNP	G	A	splice_acceptor_variant	Vradi05g07800	-	-	-	-	-
5	15660077	INDEL	CAA	C	frameshift_variant	Vradi05g07950	-	-	-	-	-
5	15855901	INDEL	G	GA	frameshift_variant	Vradi05g08110	uncharacterized protein LOC106761645	-	-	-	-
5	16089707	INDEL	ATCTC	A	frameshift_variant&start_lost	Vradi05g08310	Ubiquitin-fold modifier-conjugating enzyme 1	protein ufmylation [GO:0071569]	-	UFM1 conjugating enzyme activity [GO:0061657]	UFM1 conjugating enzyme activity [GO:0061657]; protein ufmylation [GO:0071569]
5	16377723	INDEL	TC	T	frameshift_variant	Vradi05g08500	uncharacterized protein LOC106761987	-	integral component of membrane [GO:0016021]	-	integral component of membrane [GO:0016021]
5	16377836	INDEL	AG	A	splice_acceptor_variant	Vradi05g08500	uncharacterized protein LOC106761987	-	integral component of membrane [GO:0016021]	-	integral component of membrane [GO:0016021]
5	16386657	SNP	C	G	stop_gained	Vradi05g08500	uncharacterized protein LOC106761987	-	integral component of membrane [GO:0016021]	-	integral component of membrane [GO:0016021]
5	16992546	INDEL	C	CGATG	frameshift_variant	Vradi05g09030	cyclin-D-binding Myb-like transcription factor 1 isoform X2	-	nucleus [GO:0005634]	-	nucleus [GO:0005634]
5	17071395	INDEL	TC	T	frameshift_variant	Vradi05g09110	GTP-binding protein At2g22870	-	-	GTP binding [GO:0005525]; metal ion binding [GO:0046872]	GTP binding [GO:0005525]; metal ion binding [GO:0046872]
5	17315363	INDEL	ATGAAGAGGTCAAGGTAGGTGTCAAAGTCCATGATC	A	frameshift_variant&splice_donor_variant	Vradi05g09180	nitrate regulatory gene2 protein	-	-	-	-
5	17378700	SNP	C	A	stop_gained	Vradi05g09260	uncharacterized protein LOC106762138	-	integral component of membrane [GO:0016021]	-	integral component of membrane [GO:0016021]
5	17421315	SNP	C	T	splice_acceptor_variant	Vradi05g09310	uncharacterized protein LOC106761632 isoform X2	-	-	-	-
5	17421535	INDEL	A	AAG	frameshift_variant	Vradi05g09310	uncharacterized protein LOC106761632 isoform X2	-	-	-	-
5	17523485	INDEL	CACGTGGAACGTGCTTCGGATGATCCGACGATGTTGATTGTG	C	frameshift_variant	Vradi05g09450	probable WRKY transcription factor 17 isoform X2	-	nucleus [GO:0005634]	DNA-binding transcription factor activity [GO:0003700]; sequence-specific DNA binding [GO:0043565]	nucleus [GO:0005634]; DNA-binding transcription factor activity [GO:0003700]; sequence-specific DNA binding [GO:0043565]
5	17579049	INDEL	CTTCT	C	frameshift_variant	Vradi05g09510	uncharacterized protein LOC106759687	-	SAGA-type complex [GO:0070461]	-	SAGA-type complex [GO:0070461]
5	17683544	SNP	G	T	splice_acceptor_variant	Vradi05g09590	Cryptochrome DASH	DNA repair [GO:0006281]; protein-chromophore linkage [GO:0018298]	-	DNA photolyase activity [GO:0003913]	DNA photolyase activity [GO:0003913]; DNA repair [GO:0006281]; protein-chromophore linkage [GO:0018298]
5	17758090	INDEL	G	GAA	frameshift_variant	Vradi05g09650	DDT domain-containing protein DDR4 isoform X1	-	-	-	-
5	18158440	SNP	T	G	stop_lost	Vradi05g09870	-	-	-	-	-
5	18396012	SNP	C	A	stop_gained	Vradi05g10050	DEAD-box ATP-dependent RNA helicase 56-like	-	-	ATP binding [GO:0005524]; helicase activity [GO:0004386]; nucleic acid binding [GO:0003676]	ATP binding [GO:0005524]; helicase activity [GO:0004386]; nucleic acid binding [GO:0003676]
5	18396060	INDEL	AGC	A	frameshift_variant	Vradi05g10050	DEAD-box ATP-dependent RNA helicase 56-like	-	-	ATP binding [GO:0005524]; helicase activity [GO:0004386]; nucleic acid binding [GO:0003676]	ATP binding [GO:0005524]; helicase activity [GO:0004386]; nucleic acid binding [GO:0003676]
5	18922303	INDEL	TTCCC	T	frameshift_variant	Vradi05g10520	protein CHROMATIN REMODELING 5-like isoform X4	-	-	ATP binding [GO:0005524]; nucleosome-dependent ATPase activity [GO:0070615]	ATP binding [GO:0005524]; nucleosome-dependent ATPase activity [GO:0070615]
5	19366195	INDEL	GCATTTCAGACCAGAAATGGATCAAATTCAGCAAACTCAGAAGCAGTAGTA	G	frameshift_variant&splice_donor_variant	Vradi05g10650	casein kinase 1-like protein HD16	-	-	ATP binding [GO:0005524]; protein kinase activity [GO:0004672]	ATP binding [GO:0005524]; protein kinase activity [GO:0004672]
5	19366243	INDEL	GTA	G	frameshift_variant	Vradi05g10650	casein kinase 1-like protein HD16	-	-	ATP binding [GO:0005524]; protein kinase activity [GO:0004672]	ATP binding [GO:0005524]; protein kinase activity [GO:0004672]
5	19366252	SNP	C	T	splice_donor_variant	Vradi05g10650	casein kinase 1-like protein HD16	-	-	ATP binding [GO:0005524]; protein kinase activity [GO:0004672]	ATP binding [GO:0005524]; protein kinase activity [GO:0004672]
5	19409691	SNP	C	A	stop_gained	Vradi05g10660	amino acid permease 8 isoform X6	amino acid transport [GO:0006865]; auxin-activated signaling pathway [GO:0009734]	integral component of membrane [GO:0016021]	symporter activity [GO:0015293]	integral component of membrane [GO:0016021]; symporter activity [GO:0015293]; amino acid transport [GO:0006865]; auxin-activated signaling pathway [GO:0009734]
5	19410174	INDEL	CAA	C	frameshift_variant	Vradi05g10660	amino acid permease 8 isoform X6	amino acid transport [GO:0006865]; auxin-activated signaling pathway [GO:0009734]	integral component of membrane [GO:0016021]	symporter activity [GO:0015293]	integral component of membrane [GO:0016021]; symporter activity [GO:0015293]; amino acid transport [GO:0006865]; auxin-activated signaling pathway [GO:0009734]
5	19614394	SNP	G	A	splice_donor_variant	Vradi05g10790	phosphopantothenate--cysteine ligase 2	-	-	ligase activity [GO:0016874]	ligase activity [GO:0016874]
5	19614872	SNP	G	A	splice_donor_variant	Vradi05g10790	phosphopantothenate--cysteine ligase 2	-	-	ligase activity [GO:0016874]	ligase activity [GO:0016874]
5	19616330	INDEL	A	AAT	frameshift_variant	Vradi05g10790	phosphopantothenate--cysteine ligase 2	-	-	ligase activity [GO:0016874]	ligase activity [GO:0016874]
5	19616333	INDEL	CGG	C	frameshift_variant	Vradi05g10790	phosphopantothenate--cysteine ligase 2	-	-	ligase activity [GO:0016874]	ligase activity [GO:0016874]
5	19616378	SNP	G	T	stop_gained	Vradi05g10790	phosphopantothenate--cysteine ligase 2	-	-	ligase activity [GO:0016874]	ligase activity [GO:0016874]
5	19622099	SNP	C	T	stop_gained	Vradi05g10800	uncharacterized protein LOC106762321	-	-	-	-
5	19651811	INDEL	G	GA	frameshift_variant	Vradi05g10810	uncharacterized protein LOC106762519	intracellular signal transduction [GO:0035556]	-	protein disulfide oxidoreductase activity [GO:0015035]	protein disulfide oxidoreductase activity [GO:0015035]; intracellular signal transduction [GO:0035556]
5	19715938	INDEL	C	CG	frameshift_variant	Vradi05g10850	-	-	-	-	-
5	19756060	SNP	G	T	stop_gained	Vradi05g10880	U-box domain-containing protein 4	-	-	-	-
5	19756084	SNP	C	T	stop_gained	Vradi05g10880	U-box domain-containing protein 4	-	-	-	-
5	19756299	SNP	G	A	splice_donor_variant	Vradi05g10880	U-box domain-containing protein 4	-	-	-	-
5	19778509	SNP	C	T	stop_gained	Vradi05g10900	uncharacterized protein LOC106762282 isoform X3	cell division [GO:0051301]; mitotic sister chromatid cohesion [GO:0007064]	nucleus [GO:0005634]	-	nucleus [GO:0005634]; cell division [GO:0051301]; mitotic sister chromatid cohesion [GO:0007064]
5	19779376	SNP	T	G	stop_gained	Vradi05g10900	uncharacterized protein LOC106762282 isoform X3	cell division [GO:0051301]; mitotic sister chromatid cohesion [GO:0007064]	nucleus [GO:0005634]	-	nucleus [GO:0005634]; cell division [GO:0051301]; mitotic sister chromatid cohesion [GO:0007064]
5	19779533	INDEL	A	AG	splice_acceptor_variant	Vradi05g10900	uncharacterized protein LOC106762282 isoform X3	cell division [GO:0051301]; mitotic sister chromatid cohesion [GO:0007064]	nucleus [GO:0005634]	-	nucleus [GO:0005634]; cell division [GO:0051301]; mitotic sister chromatid cohesion [GO:0007064]
5	19779651	SNP	T	G	stop_gained	Vradi05g10900	uncharacterized protein LOC106762282 isoform X3	cell division [GO:0051301]; mitotic sister chromatid cohesion [GO:0007064]	nucleus [GO:0005634]	-	nucleus [GO:0005634]; cell division [GO:0051301]; mitotic sister chromatid cohesion [GO:0007064]
5	19779863	INDEL	G	GAA	frameshift_variant	Vradi05g10900	uncharacterized protein LOC106762282 isoform X3	cell division [GO:0051301]; mitotic sister chromatid cohesion [GO:0007064]	nucleus [GO:0005634]	-	nucleus [GO:0005634]; cell division [GO:0051301]; mitotic sister chromatid cohesion [GO:0007064]
5	19779948	SNP	A	T	splice_acceptor_variant	Vradi05g10900	uncharacterized protein LOC106762282 isoform X3	cell division [GO:0051301]; mitotic sister chromatid cohesion [GO:0007064]	nucleus [GO:0005634]	-	nucleus [GO:0005634]; cell division [GO:0051301]; mitotic sister chromatid cohesion [GO:0007064]
5	19895771	INDEL	T	TC	frameshift_variant	Vradi05g10960	probable WRKY transcription factor 40 isoform X2	-	nucleus [GO:0005634]	DNA-binding transcription factor activity [GO:0003700]; sequence-specific DNA binding [GO:0043565]	nucleus [GO:0005634]; DNA-binding transcription factor activity [GO:0003700]; sequence-specific DNA binding [GO:0043565]
5	19895773	INDEL	T	TGTTCAAG	frameshift_variant	Vradi05g10960	probable WRKY transcription factor 40 isoform X2	-	nucleus [GO:0005634]	DNA-binding transcription factor activity [GO:0003700]; sequence-specific DNA binding [GO:0043565]	nucleus [GO:0005634]; DNA-binding transcription factor activity [GO:0003700]; sequence-specific DNA binding [GO:0043565]
5	19914658	INDEL	G	GC	frameshift_variant	Vradi05g10980	-	-	-	-	-
5	20360775	SNP	C	T	splice_acceptor_variant	Vradi05g11450	F-box/LRR-repeat protein 15	-	-	-	-
[truncated: 2,600 more rows]

## Sheet: Table S4
Supplementary Table 4 Genome scan of synonymous and non-synonymous SNPs from genes in all landraces in 500-kb non-overlapping windows
[truncated: 673 more rows]

[truncated: 6 more sheets: Table S5, Table S6, Table S7, Table S8, Table S9, Table S10]
